# Supplementary material for: Engineered spermidine-secreting Saccharomyces boulardii enhances olfactory memory in Drosophila melanogaster
Source: Front Neurosci. 2025 Oct 31;19:1628160. doi: 10.3389/fnins.2025.1628160 (PMC12615376; doi:10.3389/fnins.2025.1628160)
Supplement: Supplementary Table 1 — GFOLD - Young vs. Old_Sb576. [file Table_1.xlsx]

## Sheet: young_vs_old_sb576
# This file is generated by gfold V1.1.4 on Tue Aug 6 13:17:09 2024
# Normalization constants :
# young	45567431	1.42885
# old_sb576	34480007	1
# The GFOLD value could be considered as a reliable log2 fold change.
# It is positive/negative if the gene is up/down regulated.
# A gene with zero GFOLD value should never be considered as
# differentially expressed. For a comprehensive description of
# GFOLD, please refer to the manual.
#GeneSymbol	GeneName	GFOLD(0.01)	E-FDR	log2fdc	1stRPKM	2ndRPKM
FBgn0000003	7SLRNA:CR32864	-0.532161	1	-0.880835	23.4868	11.7367
FBgn0000008	a	0.512735	1	0.770871	1.24847	1.97134
FBgn0000014	abd-A	-0.49398	1	-0.796604	1.64681	0.873723
FBgn0000015	Abd-B	-0.803748	1	-1.37965	0.268014	0.0934686
FBgn0000017	Abl	-0.18185	1	-0.33812	2.18445	1.59729
FBgn0000018	abo	0.0984467	1	0.321788	5.9451	6.87067
FBgn0000022	ac	0	1	0.514857	0	0
FBgn0000024	Ace	-0.591209	1	-0.711483	6.63312	3.74466
FBgn0000028	acj6	0	1	-0.33314	0.0396039	0.0261695
FBgn0000032	Acph-1	0	1	-0.124783	15.7327	13.3405
FBgn0000036	nAChRalpha1	0	1	0.514857	0	0
FBgn0000037	mAChR-A	0.251821	1	0.292464	0.0242715	0.0267302
FBgn0000038	nAChRbeta1	0	1	-2.65507	0.0590329	0
FBgn0000039	nAChRalpha2	0	1	0.514857	0	0
FBgn0000042	Act5C	1.86278	1	1.87593	665.845	2260.41
FBgn0000043	Act42A	2.59097	1	2.632	110.2	631.879
FBgn0000044	Act57B	-0.871393	1	-0.896788	810.927	402.819
FBgn0000045	Act79B	0.0855253	1	0.541329	1.45038	1.9526
FBgn0000046	Act87E	-0.31001	1	-0.363261	123.773	88.99
FBgn0000047	Act88F	0	1	-0.807071	0.0550357	0.0181833
FBgn0000052	Pfas	-0.702518	1	-0.850577	8.90886	4.56554
FBgn0000053	Gart	-0.374228	1	-0.51231	8.11708	5.26046
FBgn0000055	Adh	-0.299601	1	-0.348732	127.525	92.617
FBgn0000056	Adhr	-0.299634	1	-0.348793	135.697	98.5476
FBgn0000057	adp	0.065091	1	0.254308	6.65741	7.34236
FBgn0000061	al	0	1	-0.0701058	0.0243029	0.0160589
FBgn0000063	Mps1	0.161999	1	0.554116	1.47602	2.00483
FBgn0000064	Ald1	0.672942	1	0.703285	132.261	199.179
FBgn0000071	Ama	0.0294285	1	0.0998192	0.0789406	0.0745178
FBgn0000075	amd	-0.461796	1	-1.28161	0.641393	0.234731
FBgn0000077	amx	0.17841	1	0.430087	5.66385	7.05682
FBgn0000078	Amy-d	0.970251	1	0.979548	3070.05	5599.11
FBgn0000079	Amy-p	0.969526	1	0.978965	2867.81	5228.15
FBgn0000083	AnxB9	1.1881	1	1.25872	37.9626	84.027
FBgn0000084	AnxB10	1.92522	1	2.05839	14.6949	56.6557
FBgn0000092	dyw	0.295586	1	0.444467	0.433277	0.543972
FBgn0000094	Anp	0	1	0.514857	0	0
FBgn0000097	aop	0	1	0.0425384	11.9867	11.4169
FBgn0000100	RpLP0	-0.282991	1	-0.304662	1093.84	819.097
FBgn0000108	Appl	0.269651	1	0.612832	0.632613	0.895105
FBgn0000109	Aprt	0.412333	1	0.608764	12.1227	17.1003
FBgn0000114	bru1	-5.369	1	-5.85679	9.56014	0.148902
FBgn0000115	Arl1	0.419604	1	0.584566	20.5215	28.4646
FBgn0000116	Argk1	0.164203	1	0.190517	229.689	242.431
FBgn0000117	arm	0.508149	1	0.556947	57.4007	78.1044
FBgn0000119	arr	0.0136015	1	0.130932	6.90351	6.9906
FBgn0000120	Arr1	0	1	1.51486	0	0.0117134
FBgn0000121	Arr2	0	1	2.09982	0.0283717	0.14998
FBgn0000137	ase	0.523209	1	3.68478	0	0.0954809
FBgn0000139	ash2	0.00471811	1	0.162142	10.2216	10.5758
FBgn0000140	asp	-1.19938	1	-1.54724	1.55814	0.489626
FBgn0000146	aub	-3.84454	1	-4.38352	7.3734	0.317438
FBgn0000147	aurA	0	1	-0.215304	1.94824	1.54483
FBgn0000150	awd	0	1	0.0022537	410.203	379.982
FBgn0000152	Axs	-0.140555	1	-0.415241	3.5965	2.48913
FBgn0000153	b	0	1	-0.353899	0.421436	0.298853
FBgn0000157	Dll	-0.266036	1	-3.2925	0.0862168	0
FBgn0000158	bam	-1.48791	1	-2.79095	0.992397	0.119228
FBgn0000163	baz	0.866583	1	0.962407	4.26768	7.69237
FBgn0000166	bcd	-3.95384	1	-5.58668	1.77399	0.0228725
FBgn0000173	ben	0.371683	1	0.444319	46.38	58.3686
FBgn0000179	bi	0	1	-0.600621	0.0900143	0.0523422
FBgn0000180	bib	1.4259	1	1.85449	0.53591	1.806
FBgn0000181	bic	-0.249492	1	-0.286767	314.689	238.584
FBgn0000182	BicC	-8.00897	1	-9.61871	16.26	0.0127567
FBgn0000183	BicD	0.279499	1	0.365228	12.9206	15.3926
FBgn0000206	boss	0	1	1.51486	0	0.00962573
FBgn0000212	brm	0.0475628	1	0.152727	9.16324	9.42044
FBgn0000216	Brd	0	1	0.514857	0	0
FBgn0000221	brn	0	1	-0.0194797	3.16318	2.88023
FBgn0000227	Elba1	0	1	0.514857	0	0
FBgn0000228	Nin	0.23304	1	0.345121	8.4583	9.93679
FBgn0000229	bsk	0.837206	1	0.934987	22.2826	39.4075
FBgn0000233	btd	0	1	-1.07011	0.0149594	0
FBgn0000239	bur	0.0330314	1	0.127492	20.6003	20.8117
FBgn0000241	bw	0	1	0.254147	1.97974	2.18206
FBgn0000244	by	0.33707	1	0.407082	21.9639	26.9368
FBgn0000246	c(3)G	-2.25329	1	-2.65507	5.25056	0.761187
FBgn0000247	ca	0.207139	1	0.322896	5.63786	6.52201
FBgn0000250	cact	0	1	0.0451616	38.4112	36.6542
FBgn0000251	cad	-0.324514	1	-0.407269	40.3302	28.1221
FBgn0000253	Cam	0.748905	1	0.773205	132.156	208.904
FBgn0000256	capu	0.416257	1	0.487908	15.5799	20.2087
FBgn0000257	car	0.322975	1	0.499003	5.00535	6.54249
FBgn0000259	CkIIbeta	0.0626282	1	0.155744	11.4478	11.7941
FBgn0000261	Cat	0.240381	1	0.282522	152.044	171.045
FBgn0000273	Pka-C1	0.221913	1	0.29276	18.668	21.1502
FBgn0000274	Pka-C2	0	1	-2.2925	0.0976078	0
FBgn0000276	CecA1	0.504703	1	2.04537	0.517888	2.13881
FBgn0000277	CecA2	0	1	1.32221	0.185455	0.49018
FBgn0000278	CecB	0	1	1.38933	0.258182	0.682407
FBgn0000279	CecC	0.341987	1	2.02943	0.341122	1.42758
FBgn0000280	Cec-Psi1	0	1	0.514857	0	0
FBgn0000281	Cec2	0	1	0.514857	0	0
FBgn0000283	Cp190	0.0581262	1	0.13919	20.1972	20.5712
FBgn0000286	Cf2	0.168437	1	0.273264	11.4076	12.7503
FBgn0000287	salr	0	1	-0.707536	0.0237849	0.0104777
FBgn0000289	cg	-0.280245	1	-0.383307	12.1551	8.61682
FBgn0000299	Col4a1	-3.60504	1	-3.8189	17.4389	1.13845
FBgn0000303	ChAT	0	1	0.514857	0.0437706	0.0578456
FBgn0000307	chif	-0.0241904	1	-0.134598	6.67118	5.61927
FBgn0000308	chic	1.03291	1	1.06301	174.213	336.656
FBgn0000316	cin	-0.0775473	1	-0.256202	9.78707	7.57359
FBgn0000317	ck	0	1	-0.0219613	5.58715	5.08833
FBgn0000318	cl	0.868585	1	0.957753	75.0315	134.804
FBgn0000319	Chc	0.455964	1	0.493531	58.7466	76.4979
FBgn0000320	eya	-5.27077	1	-8.01262	2.1886	0
FBgn0000326	clt	0.27109	1	0.447373	8.84246	11.1511
FBgn0000330	cm	0.173866	1	0.381001	6.82859	8.22332
FBgn0000337	cn	0	1	-0.00870525	0.269721	0.243036
FBgn0000339	cni	0.612885	1	0.717872	35.369	53.8089
FBgn0000346	comt	-0.214702	1	-0.787706	0.781991	0.413379
FBgn0000351	cort	-1.27183	1	-1.7767	3.10287	0.823631
FBgn0000352	cos	0	1	-0.0449052	2.0872	1.86935
FBgn0000355	Cp15	0	1	-0.485143	0.0426126	0
FBgn0000356	Cp16	0	1	-1.48514	0.126124	0
FBgn0000357	Cp18	0.247	1	1.16693	0.676287	1.43001
FBgn0000358	Cp19	0	1	-0.485143	0.0337104	0
FBgn0000359	Cp36	-2.18899	1	-4.00871	0.884899	0.0259877
FBgn0000360	Cp38	-1.67453	1	-4.52954	0.562255	0
FBgn0000370	crc	0.437973	1	0.475058	106.496	136.912
FBgn0000376	crm	-0.534445	1	-0.719138	6.10476	3.42565
FBgn0000377	crn	0	1	0.0847487	7.83902	7.68586
FBgn0000382	csw	0.101013	1	0.205461	5.83069	6.21763
FBgn0000384	cta	0	1	0.0726344	9.91676	9.64295
FBgn0000392	cup	-1.65981	1	-1.82008	13.0572	3.41481
FBgn0000394	cv	0	1	0.199833	5.00268	5.31168
FBgn0000395	cv-2	1.92842	1	2.07895	3.29005	12.8698
FBgn0000404	CycA	-1.7408	1	-1.9082	18.5398	4.56049
FBgn0000405	CycB	-4.4363	1	-4.6793	47.9819	1.72282
FBgn0000406	Cyt-b5-r	-1.45952	1	-1.674	18.3654	5.30871
FBgn0000411	D	-0.797047	1	-2.60062	0.186929	0.0197631
FBgn0000412	D1	0.0203975	1	0.11428	34.8065	34.8429
FBgn0000414	Dab	-0.292279	1	-0.442133	3.43979	2.34021
FBgn0000416	Sap-r	0.561293	1	0.579718	403.761	558.132
FBgn0000422	Ddc	-1.21916	1	-1.50242	5.26472	1.7109
FBgn0000426	SmF	0.194282	1	0.478723	13.2519	17.0785
FBgn0000427	dec	-11.1811	1	-12.9121	84.09	0.00504564
FBgn0000439	Dfd	0	1	0.514857	0	0
FBgn0000442	Pkg21D	-0.701971	1	-0.90259	8.47914	4.1881
FBgn0000447	Dhod	-0.145306	1	-0.303739	18.2333	13.6539
FBgn0000448	Hr3	0.615488	1	0.963525	0.331332	0.598614
FBgn0000449	dib	-0.277246	1	-0.572606	4.33354	2.6873
FBgn0000451	ect	0.345424	1	0.6719	1.16738	1.72107
FBgn0000454	Dip-B	-0.115942	1	-0.166587	118.936	98.0035
FBgn0000455	Dip-C	0.680249	1	0.753217	43.8797	68.4104
FBgn0000459	disco	0.00319867	1	0.316406	1.67616	1.92932
FBgn0000463	Dl	0.213325	1	0.439682	1.87938	2.35733
FBgn0000464	Lar	0	1	-0.0363175	1.78969	1.61327
FBgn0000473	Cyp6a2	-0.579777	1	-0.97389	3.4085	1.59391
FBgn0000477	DNaseII	-0.869912	1	-1.21831	6.75521	2.66878
FBgn0000479	dnc	-0.109539	1	-0.21209	3.71086	2.96229
FBgn0000482	dor	0.442535	1	0.609582	5.41521	7.64281
FBgn0000489	Pka-C3	0.161986	1	0.305138	8.44167	9.64554
FBgn0000490	dpp	0	1	-0.01585	3.51027	3.2095
FBgn0000492	Dr	0	1	-0.421013	0.369771	0.25002
FBgn0000499	dsh	0.446024	1	0.601013	7.01423	9.8408
FBgn0000500	Dsk	0	1	1.51486	0	0.0509707
FBgn0000504	dsx	0.385698	1	0.541159	2.23746	3.0114
FBgn0000520	dwg	-0.135547	1	-0.403042	4.85607	3.38988
FBgn0000524	dx	0	1	-0.0167371	4.2538	3.88667
FBgn0000527	e	0	1	0.514857	0.0907993	0.119997
FBgn0000529	bsh	0	1	0.514857	0	0
FBgn0000533	ea	-1.56867	1	-2.11986	3.37734	0.702741
FBgn0000535	eag	0	1	-1.07011	0.0288865	0.0109072
FBgn0000536	eas	0.509782	1	0.592598	15.1584	21.1422
FBgn0000541	E(bx)	0	1	-0.0559504	10.2733	9.13953
FBgn0000542	ec	-0.975353	1	-1.51831	0.457198	0.145012
FBgn0000543	ecd	0.0403021	1	0.230165	6.94011	7.52692
FBgn0000546	EcR	-0.544255	1	-0.701404	3.28277	1.86556
FBgn0000547	ed	-1.0761	1	-1.2551	5.13371	1.98615
FBgn0000551	Edg78E	0	1	0.0998192	0.0680832	0.0599841
FBgn0000552	Edg84A	0	1	0.514857	0	0
FBgn0000557	eEF1alpha2	0	1	-0.425437	0.578383	0.393104
FBgn0000559	eEF2	-0.0746245	1	-0.0878543	1163.18	1012.27
FBgn0000560	eg	0	1	-0.485143	0.0107946	0
FBgn0000562	egl	0.363241	1	0.431827	23.9821	29.9209
FBgn0000564	Eh	0	1	0.514857	0	0
FBgn0000565	MsrA	1.31547	1	1.41683	27.0024	66.701
FBgn0000566	Cth	0.303956	1	0.374929	69.8603	83.7888
FBgn0000567	Eip74EF	0.642399	1	0.7642	3.27583	5.14657
FBgn0000568	Eip75B	0.0515794	1	0.123855	8.15594	8.21923
FBgn0000575	emc	-0.388482	1	-0.485963	37.7111	24.8975
FBgn0000576	ems	0.166932	1	0.192929	0.123986	0.128743
FBgn0000577	en	0	1	-1.80707	0.0707412	0.0103876
FBgn0000578	ena	0.894918	1	1.01893	4.47941	8.39754
FBgn0000579	Eno	0.305839	1	0.34576	88.691	104.246
FBgn0000581	E(Pc)	-0.0940733	1	-0.183614	7.33789	5.97481
FBgn0000588	esc	0	1	-0.209908	2.00909	1.59989
FBgn0000591	E(spl)m8-HLH	0	1	3.09982	0	0.188572
FBgn0000592	Est-6	-0.372798	1	-0.767874	2.8074	1.51564
FBgn0000594	Est-P	0	1	0.0218167	0.466657	0.433368
FBgn0000606	eve	0	1	-0.485143	0.0156085	0
FBgn0000611	exd	0.131996	1	0.211182	26.744	28.6334
FBgn0000615	exu	-1.16307	1	-1.33347	11.5464	4.23134
FBgn0000617	Taf9	0.182483	1	0.431715	7.30215	9.10838
FBgn0000618	e(y)2	0	1	0.295847	6.15172	6.9767
FBgn0000625	eyg	0	1	-1.80707	0.0627413	0.00921293
FBgn0000629	E(z)	-0.199258	1	-0.360607	9.94753	7.1608
FBgn0000633	tei	0	1	0.280391	0.143171	0.1601
FBgn0000635	Fas2	0.388858	1	0.465716	11.6576	14.8902
FBgn0000636	Fas3	0.641498	1	0.749893	5.86806	9.12792
FBgn0000639	Fbp1	0	1	1.83678	0.00633348	0.0334803
FBgn0000640	Fbp2	0	1	-1.34312	0.572136	0.189028
FBgn0000644	Fcp3C	0	1	0.305403	0.820392	0.933615
FBgn0000658	fj	-0.870372	1	-3.80707	0.117422	0
FBgn0000659	fkh	0.122295	1	0.198734	22.2013	23.5656
FBgn0000662	fl(2)d	0.0986943	1	0.220877	12.4287	13.3954
FBgn0000667	Actn	-0.560966	1	-0.644444	21.5376	12.7408
FBgn0000709	fliI	0.407035	1	0.506067	10.4749	13.7591
FBgn0000711	flw	1.07184	1	1.15663	13.1129	27.0421
FBgn0000715	FMRFa	0	1	1.51486	0	0.020324
FBgn0000719	fog	0.483216	1	0.643991	2.78164	4.02074
FBgn0000721	for	0.0433927	1	0.112027	17.6381	17.6299
FBgn0000723	FER	-0.107041	1	-0.204816	12.4924	10.0231
FBgn0000808	gd	-1.40426	1	-3.03973	0.446481	0.0384816
FBgn0000810	fs(1)K10	-0.458342	1	-0.633681	8.29787	4.94142
FBgn0000826	png	-3.05404	1	-4.70754	2.18667	0.0520688
FBgn0000927	fs(1)Ya	-4.96558	1	-6.33272	6.77512	0.0648821
FBgn0000928	fs(1)Yb	-2.12079	1	-3.94457	0.269462	0.00828164
FBgn0000964	tj	-5.34603	1	-6.60019	6.96323	0.0581375
FBgn0000996	dup	-0.380034	1	-0.601638	4.95137	3.01299
FBgn0001075	ft	-0.037658	1	-0.701461	0.101575	0.056793
FBgn0001077	ftz	0	1	0.514857	0	0
FBgn0001078	ftz-f1	-0.154432	1	-0.243121	9.78481	7.64517
FBgn0001079	fu	0.189064	1	0.444265	2.39639	3.01531
FBgn0001083	fw	0	1	-0.485143	0.0326987	0.01852
FBgn0001084	fy	0	1	-0.0958689	1.4561	1.25425
FBgn0001085	fz	-1.0699	1	-1.39661	2.71947	0.949774
FBgn0001086	fzy	0	1	-0.205683	2.86963	2.29577
FBgn0001087	g	-0.0110299	1	-0.142289	8.31677	6.9674
FBgn0001089	Gal	-0.953483	1	-1.03205	66.164	29.9175
FBgn0001090	bnb	1.28062	1	1.54166	1.92406	5.1919
FBgn0001091	Gapdh1	-0.0576826	1	-0.110359	152.492	130.648
FBgn0001092	Gapdh2	0.636231	1	0.670874	270.707	398.616
FBgn0001098	Gdh	-0.460043	1	-0.513219	112.743	73.0566
FBgn0001099	gdl	0	1	0.0221527	2.95097	2.76448
FBgn0001104	Galphai	0.597837	1	0.69185	25.4491	38.0243
FBgn0001105	Gbeta13F	0.574592	1	0.634028	23.958	34.3888
FBgn0001108	DCTN1-p150	0.541403	1	0.626441	14.4503	20.6331
FBgn0001112	Gld	0.870776	1	1.33798	0.582892	1.37058
FBgn0001114	Glt	0	1	-0.280324	1.52896	1.16078
FBgn0001120	gnu	-5.77442	1	-8.51305	12.3874	0
FBgn0001122	Galphao	0.184011	1	0.294628	6.83509	7.75354
FBgn0001123	Galphas	0.211672	1	0.357562	11.6585	13.8145
FBgn0001124	Got1	0.23482	1	0.298193	75.2966	85.6306
FBgn0001125	Got2	0	1	0.0311831	83.2511	78.6776
FBgn0001128	Gpdh1	-0.304518	1	-0.35386	90.6157	65.5772
FBgn0001133	grau	0	1	0.0554251	6.99846	6.72229
FBgn0001134	Grd	0	1	-0.145451	2.4312	2.03038
FBgn0001137	grk	-0.132299	1	-0.403797	5.49276	3.83209
FBgn0001138	grn	0	1	1.51486	0.00536565	0.0212731
FBgn0001139	gro	0	1	0.0483341	11.4235	10.9239
FBgn0001142	Gs1	-0.0735941	1	-0.141694	57.0345	47.8127
FBgn0001145	Gs2	-0.453782	1	-0.50334	135.765	88.5799
FBgn0001147	gsb-n	0	1	-1.07011	0.0490512	0.0129648
FBgn0001148	gsb	0	1	1.51486	0	0.0175878
FBgn0001149	GstD1	1.00365	1	1.04705	262.617	501.915
FBgn0001150	gt	0	1	0.777891	0.11096	0.179228
FBgn0001168	h	1.08685	1	1.14334	54.4079	111.165
FBgn0001169	H	0	1	0.0917101	3.6917	3.63737
FBgn0001170	H2.0	0.116138	1	0.450726	2.72008	3.4377
FBgn0001174	halo	0	1	1.51486	0	0.0470817
FBgn0001179	hay	0.0106595	1	0.221948	4.71812	5.08754
FBgn0001180	hb	-0.861808	1	-1.19436	2.35192	0.945317
FBgn0001185	her	0	1	0.0584784	4.89113	4.70769
FBgn0001186	Hex-A	1.06098	1	1.10552	49.9513	99.4165
FBgn0001187	Hex-C	-0.885195	1	-1.03046	30.0593	13.5979
FBgn0001189	hfw	0.395711	1	0.504931	13.6888	17.9665
FBgn0001197	His2Av	0	1	0.0714823	35.6256	34.618
FBgn0001202	hook	0.603861	1	0.735536	11.3942	17.5491
FBgn0001206	Hmr	0	1	-0.0723831	1.47674	1.29695
FBgn0001208	Hn	0.255299	1	0.794965	0.715952	1.15186
FBgn0001215	Hrb98DE	0	1	0.0526533	42.1949	40.4742
FBgn0001216	Hsc70-1	-0.312989	1	-1.45477	0.37141	0.117375
FBgn0001217	Hsc70-2	1.29264	1	1.67148	1.09021	3.22841
FBgn0001218	Hsc70-3	1.84521	1	1.87707	93.8355	318.815
FBgn0001220	Hsc70-5	0.55624	1	0.610605	55.3745	78.203
FBgn0001222	Hsf	0.328896	1	0.444635	13.0089	16.3748
FBgn0001223	Hsp22	0.776602	1	0.825593	97.7383	160.215
FBgn0001224	Hsp23	1.35158	1	1.40447	153.147	374.996
FBgn0001225	Hsp26	0.268455	1	0.296926	653.52	742.574
FBgn0001226	Hsp27	-0.300488	1	-0.338624	291.329	213.075
FBgn0001227	Hsp67Ba	-0.187387	1	-0.823013	1.1397	0.585736
FBgn0001228	CG4456	0.776264	1	0.825252	88.0734	144.338
FBgn0001229	Hsp67Bc	0	1	-0.163215	5.66981	4.67211
FBgn0001230	Hsp68	0.271511	1	0.302604	247.539	282.379
FBgn0001233	Hsp83	1.44113	1	1.45819	435.477	1106.69
FBgn0001234	lncRNA:Hsromega	0.080302	1	0.141431	7.01124	7.15239
FBgn0001235	hth	-0.0253648	1	-0.133687	4.53406	3.82157
FBgn0001247	Ide	0.192521	1	0.293774	15.2195	17.2546
FBgn0001248	Idh	0.771825	1	0.803465	184.337	297.566
FBgn0001250	if	-0.061231	1	-0.184462	7.03892	5.72712
FBgn0001253	ImpE1	0.192927	1	0.22535	0.0350343	0.03704
FBgn0001254	ImpE2	0	1	-1.07011	0.0256973	0
FBgn0001255	ImpE3	0	1	-0.144106	0.581736	0.477186
FBgn0001256	ImpL1	0	1	-0.485143	0.0177696	0
FBgn0001257	ImpL2	3.50811	1	3.60257	11.3307	127.384
FBgn0001258	Ldh	1.60785	1	1.68241	32.7939	97.3713
FBgn0001259	in	0	1	-0.0490442	0.236513	0.208377
FBgn0001263	inaD	-0.0102482	1	-0.325665	2.89029	2.12758
FBgn0001269	inv	0	1	-1.48514	0.040784	0.00979973
FBgn0001276	ix	0	1	0.104307	6.4297	6.3829
FBgn0001280	janA	0	1	0.119997	14.7094	14.7755
FBgn0001281	janB	0	1	-0.584679	1.11849	0.662619
FBgn0001285	Jon44E	-4.65966	1	-4.86498	168.086	5.31467
FBgn0001291	Jra	0.858952	1	0.939552	40.2824	71.4637
FBgn0001296	kar	-1.18861	1	-1.32908	20.9375	7.70002
FBgn0001297	kay	0.963348	1	1.00329	34.01	63.0574
FBgn0001301	kel	-0.107642	1	-0.246341	6.25182	4.87256
FBgn0001308	Khc	0.926181	1	0.985554	32.3693	59.2839
FBgn0001311	kkv	0	1	-1.39203	0.0538918	0.0152617
FBgn0001313	kl-2	0	1	0.514857	0	0
FBgn0001316	klar	0.177898	1	0.22441	21.7114	23.4603
FBgn0001319	kn	0	1	-0.485143	0.0649719	0.0396297
FBgn0001320	kni	0	1	-0.278047	1.46634	1.11296
FBgn0001321	knk	0	1	-0.122573	0.451385	0.379611
FBgn0001323	knrl	-0.101482	1	-0.515517	1.07229	0.690001
FBgn0001324	kto	0.391744	1	0.515842	4.12607	5.45658
FBgn0001325	Kr	1.90009	1	3.83678	0.00497518	0.124925
FBgn0001330	kz	-0.514043	1	-0.726472	4.56569	2.54795
FBgn0001341	Mybbp1A	-0.610175	1	-0.811644	5.64739	2.97116
FBgn0001404	egh	0.438823	1	0.498758	29.689	38.8004
FBgn0001491	l(1)10Bb	0.00977669	1	0.207902	15.1786	16.209
FBgn0001565	Hlc	-0.458244	1	-0.545721	46.6497	29.5506
FBgn0001612	Grip91	-0.128319	1	-0.398266	2.66714	1.86797
FBgn0001624	dlg1	0.153739	1	0.252273	4.88123	5.37696
FBgn0001941	ifc	1.21433	1	1.25394	114.105	251.705
FBgn0001942	eIF4A	0	1	0.00681128	391.364	363.687
FBgn0001961	Arpc1	0.822399	1	0.883696	67.2303	114.737
FBgn0001965	Sos	0.640916	1	0.7654	5.19137	8.16285
FBgn0001967	NimC3	0	1	1.09982	0.0257576	0.0680805
FBgn0001970	Pgant35A	0	1	0.246518	2.20471	2.41686
FBgn0001977	CIAPIN1	0.444181	1	0.567148	13.6066	18.6461
FBgn0001978	stc	-0.0975424	1	-0.196375	15.9787	12.8954
FBgn0001983	wor	0	1	2.09982	0	0.0261047
FBgn0001986	Mtr4	-0.323344	1	-0.479829	8.28848	5.49305
FBgn0001987	Gli	1.37252	1	1.43701	20.192	50.5723
FBgn0001989	ND-B17	0	1	0.0712263	53.7134	52.1866
FBgn0001990	wek	0	1	-0.0735614	4.50136	3.95162
FBgn0001991	Ca-alpha1D	0.0679481	1	0.311642	0.858473	0.985099
FBgn0001992	Cyp303a1	0.265271	1	0.494679	3.3938	4.42267
FBgn0001994	crp	-0.181865	1	-0.271332	18.9692	14.5341
FBgn0001995	mRpL4	0	1	-0.144543	22.6177	18.9146
FBgn0002021	l(2)37Bb	0	1	-0.0820784	12.4246	10.8504
FBgn0002022	Catsup	0.157118	1	0.250704	36.6792	40.3607
FBgn0002023	Lim3	-0.579363	1	-0.833947	3.05012	1.5785
FBgn0002031	Phb1	0.134754	1	0.212676	43.0107	46.0971
FBgn0002036	CG10561	0.0152876	1	0.286711	3.57203	4.0281
FBgn0002044	swm	0.258429	1	0.348667	15.1847	17.8833
FBgn0002069	AspRS	1.10931	1	1.16642	54.5151	113.181
FBgn0002121	l(2)gl	0.718819	1	0.753027	65.1509	101.557
FBgn0002174	CG5504	0	1	-0.0782154	14.1745	12.4136
FBgn0002183	dre4	-0.242677	1	-0.339945	19.7093	14.399
FBgn0002283	l(3)73Ah	0.138192	1	0.354392	8.00292	9.46087
FBgn0002284	Prosbeta6	0.624555	1	0.720925	52.5158	80.0636
FBgn0002306	sas	0	1	0.173068	0.897386	0.934808
FBgn0002354	l(3)87Df	0	1	0.219401	7.48776	8.05327
FBgn0002413	dco	0	1	-0.0414561	19.3256	17.3662
FBgn0002431	hyd	0.281994	1	0.340324	17.0456	19.9596
FBgn0002440	l(3)mbn	0	1	-2.80707	0.0850967	0
FBgn0002441	l(3)mbt	0	1	-0.132772	5.63883	4.75492
FBgn0002466	sti	0.548521	1	0.898185	0.577133	0.996299
FBgn0002521	pho	0.113753	1	0.254581	11.5488	12.741
FBgn0002522	lab	-0.204983	1	-0.389526	6.72198	4.74168
FBgn0002524	lace	0.620992	1	0.704912	21.9822	33.1427
FBgn0002525	Lam	0	1	-0.0131976	8.02182	7.34953
FBgn0002526	LanA	-0.117321	1	-0.200985	7.93154	6.38101
FBgn0002531	Lcp1	0	1	0.514857	0.0412122	0.0544644
FBgn0002533	Lcp2	0	1	2.09982	0	0.0625724
FBgn0002534	Lcp3	0	1	2.09982	0	0.0794584
FBgn0002535	Lcp4	0	1	-0.485143	0.027709	0
FBgn0002542	lds	-0.122307	1	-0.395876	2.61389	1.83362
FBgn0002543	robo2	1.12395	1	1.32268	1.55592	3.60309
FBgn0002552	lin	0	1	0.15135	5.27917	5.42107
FBgn0002561	l(1)sc	0	1	-0.485143	0.020005	0
FBgn0002562	Lsp1alpha	0	1	-0.485143	0.0250806	0.0110485
FBgn0002563	Lsp1beta	-0.0826799	1	-1.52467	0.287391	0.0844011
FBgn0002564	Lsp1gamma	-5.08657	1	-5.54983	27.0085	0.521833
FBgn0002565	Lsp2	0	1	1.09982	0.00885971	0.0234173
FBgn0002566	lt	0.256042	1	0.388449	5.50273	6.66167
FBgn0002567	Rab32	0	1	-0.0385867	17.7672	15.9971
FBgn0002569	Mal-A2	0.604664	1	0.65918	77.747	113.559
FBgn0002570	Mal-A1	0.684966	1	0.700533	1049.31	1577.2
FBgn0002571	Mal-A3	-1.10886	1	-1.19601	76.3508	30.8119
FBgn0002573	sens	0	1	0.929894	0.0447685	0.0828299
FBgn0002576	lz	3.70632	1	5.37284	0.012656	0.719204
FBgn0002577	m	0	1	-0.660993	0.386705	0.221457
FBgn0002578	Kaz-m1	0.236628	1	0.294976	92.3127	104.749
FBgn0002579	RpL36	-0.148609	1	-0.178306	1066.76	871.93
FBgn0002590	RpS5a	0	1	-0.00409087	601.427	554.685
FBgn0002592	E(spl)m2-BFM	0	1	-0.944575	0.73381	0.33336
FBgn0002593	RpLP1	-0.147454	1	-0.172101	1380.22	1133.02
FBgn0002609	E(spl)m3-HLH	1.68357	1	1.93366	4.00232	14.1789
FBgn0002622	RpS3	-0.271378	1	-0.297585	873.617	657.403
FBgn0002626	RpL32	-0.199855	1	-0.231088	850.168	669.932
FBgn0002629	E(spl)m4-BFM	0	1	-0.485143	0.0289137	0
FBgn0002631	E(spl)m5-HLH	0	1	-1.07011	0.049763	0
FBgn0002632	E(spl)m6-BFM	-0.245419	1	-1.9181	0.501832	0.102031
FBgn0002633	E(spl)m7-HLH	0	1	-0.222109	0.089391	0.0590678
FBgn0002638	Rcc1	-1.28436	1	-1.42128	26.2325	9.05019
FBgn0002641	mal	0.580607	1	0.69167	11.7421	17.5424
FBgn0002643	mam	-0.239639	1	-0.405006	2.9	2.02418
FBgn0002645	Map205	0.732147	1	0.799706	16.2758	26.2057
FBgn0002673	twe	-0.924362	1	-1.49436	1.43905	0.463257
FBgn0002707	mei-9	0	1	-0.154836	2.50128	2.07504
FBgn0002709	mei-218	-0.00542081	1	-0.288677	1.30769	0.988193
FBgn0002715	mei-S332	-0.00830629	1	-0.376437	2.95098	2.09471
FBgn0002716	mei-W68	0	1	0.0248059	3.56853	3.35418
FBgn0002719	Men	-0.0333994	1	-0.0889814	65.351	56.8253
FBgn0002723	Met	0	1	0.0882312	4.30887	4.2352
FBgn0002732	E(spl)malpha-BFM	1.05154	1	1.41492	4.09043	10.1251
FBgn0002733	E(spl)mbeta-HLH	1.48081	1	1.77652	3.92685	12.4846
FBgn0002734	E(spl)mdelta-HLH	0	1	1.51486	0	0.0286301
FBgn0002735	E(spl)mgamma-HLH	0.250988	1	2.2153	0.0722684	0.382028
FBgn0002736	mago	0	1	0.102322	15.2604	15.1454
FBgn0002772	Mlc1	-0.527385	1	-0.587012	153.65	94.5959
FBgn0002773	Mlc2	-0.581272	1	-0.618337	250.252	150.771
FBgn0002774	mle	0.100031	1	0.233146	6.68626	7.26776
FBgn0002775	msl-3	0	1	0.0663354	5.49194	5.31464
FBgn0002778	mnd	-0.84368	1	-1.05149	8.6196	3.83888
FBgn0002780	mod	-0.678511	1	-0.754498	63.2073	34.6455
FBgn0002781	mod(mdg4)	-0.191722	1	-0.273495	8.05304	6.16113
FBgn0002783	mor	0	1	0.0344538	13.2621	12.5606
FBgn0002787	Rpn8	0.622241	1	0.706769	42.2723	63.8164
FBgn0002789	Mp20	0.278466	1	0.334702	176.073	205.372
FBgn0002791	mr	0	1	0.129306	3.87375	3.91616
FBgn0002838	ms(3)K81	0	1	0.514857	0	0
FBgn0002842	sa	0	1	2.09982	0	0.0606743
FBgn0002855	Acp26Aa	0	1	0.514857	0	0
FBgn0002856	Acp26Ab	0	1	0.514857	0	0
FBgn0002862	Mst87F	0	1	-0.485143	0.105677	0.0465527
FBgn0002863	Acp95EF	0	1	-0.485143	1.53528	0.954809
FBgn0002865	Mst98Ca	0	1	1.09982	0.016638	0.0439762
FBgn0002868	MtnA	0.351007	1	0.416752	169.262	208.982
FBgn0002869	MtnB	-0.0399235	1	-0.182095	54.3001	44.2484
FBgn0002872	mu2	-1.31338	1	-1.57133	4.49891	1.39482
FBgn0002873	mud	-1.227	1	-1.46149	2.38576	0.798827
FBgn0002878	mus101	-0.133906	1	-0.503215	1.08195	0.703014
FBgn0002887	mus201	0	1	0.0464082	1.77786	1.69608
FBgn0002891	PolZ1	0.42613	1	0.572408	3.35197	4.61029
FBgn0002899	mus301	-0.0983213	1	-0.576291	0.95245	0.586254
FBgn0002901	mus304	0	1	-0.237622	1.44953	1.1329
FBgn0002905	PolQ	0	1	0.0759725	1.4562	1.41849
FBgn0002906	Blm	-0.185097	1	-0.493507	1.57536	1.03192
FBgn0002909	mus312	-0.132915	1	-0.3324	4.24505	3.11512
FBgn0002914	Myb	-0.0646327	1	-0.159717	24.0741	19.9292
FBgn0002917	na	0.166932	1	0.192929	0.0390142	0.0405112
FBgn0002921	Atpalpha	-0.302742	1	-0.337076	87.7787	64.2696
FBgn0002922	nau	-0.492695	1	-0.801617	5.65827	2.9911
FBgn0002924	ncd	-0.0634865	1	-0.320756	3.73558	2.76162
FBgn0002926	ndl	-7.65532	1	-9.38827	5.10373	0.00352397
FBgn0002930	nec	-0.572234	1	-0.905594	4.77076	2.34434
FBgn0002931	net	0	1	-0.325665	0.749599	0.547459
FBgn0002932	neur	0.493517	1	0.596734	10.4609	14.6324
FBgn0002933	ng1	0	1	0.514857	0	0
FBgn0002936	ninaA	0	1	1.09982	0.0251958	0.0665954
FBgn0002937	ninaB	0	1	-0.807071	0.0405647	0.0134022
FBgn0002938	ninaC	0	1	-2.07011	0.0202263	0
FBgn0002939	ninaD	-6.34898	1	-8.08506	9.51217	0.0162205
FBgn0002940	ninaE	0	1	-1.2925	0.0829175	0.0182634
FBgn0002941	slou	0	1	0.514857	0	0
FBgn0002945	nkd	-0.125208	1	-0.320373	3.50729	2.59543
FBgn0002948	nod	-1.81613	1	-2.55914	1.4248	0.213165
FBgn0002962	nos	-4.86863	1	-5.65239	10.0619	0.172853
FBgn0002973	numb	0.296969	1	0.377472	16.3118	19.5984
FBgn0002985	odd	0	1	0.0779447	13.661	13.3334
FBgn0002989	okr	0	1	-0.0475225	3.13398	2.80147
FBgn0003002	opa	0	1	-0.337586	0.477888	0.345383
FBgn0003008	or	0.189666	1	0.466112	7.99957	10.2195
FBgn0003009	ord	0	1	-1.48514	0.0168165	0
FBgn0003011	ort	0	1	0.514857	0	0
FBgn0003015	osk	-8.44565	1	-10.055	34.8726	0.0202177
FBgn0003016	osp	-0.391073	1	-0.561388	3.79542	2.37661
FBgn0003023	otu	-4.6743	1	-5.15892	13.7512	0.347689
FBgn0003028	ovo	-4.22036	1	-4.65358	5.75624	0.207719
FBgn0003034	SP	0	1	0.514857	0	0
FBgn0003041	pbl	0	1	-0.132228	2.96858	2.5034
FBgn0003042	Pc	0	1	0.153488	3.04848	3.13347
FBgn0003044	Pcl	-0.318539	1	-0.481677	6.23725	4.12807
FBgn0003046	Pcp	-2.9579	1	-4.61443	3.17874	0.0807864
FBgn0003048	pcx	0.39808	1	0.510042	3.2595	4.29327
FBgn0003053	peb	0.502659	1	0.548788	30.8345	41.7196
FBgn0003057	CG10598	0	1	0.514857	0	0
FBgn0003060	CG9757	0	1	1.51486	0	0.0340803
FBgn0003062	Fib	-0.894815	1	-1.02004	45.7226	20.8385
FBgn0003065	CG2150	0	1	-1.48514	0.0562705	0
FBgn0003067	Pepck1	0.863721	1	0.919093	56.797	99.3382
FBgn0003068	per	-0.630506	1	-0.864459	3.47579	1.76179
FBgn0003071	Pfk	0.152397	1	0.250374	12.9858	14.2858
FBgn0003074	Pgi	0	1	0.0130298	73.2319	68.3441
FBgn0003076	Pgm1	-0.453413	1	-0.527844	73.4811	47.1307
FBgn0003079	Raf	0.00430668	1	0.169145	4.89343	5.08753
FBgn0003082	phr	0	1	-0.0809941	1.47121	1.28146
FBgn0003086	Pig1	0	1	0.514857	0	0
FBgn0003087	pim	-0.648242	1	-1.38785	1.90733	0.652404
FBgn0003089	pip	0	1	0.493483	0.134107	0.174585
FBgn0003090	pk	-1.29234	1	-1.61476	1.77567	0.532941
FBgn0003091	Pkc53E	-0.83905	1	-1.37699	0.634771	0.222356
FBgn0003093	Pkc98E	0	1	0.0930808	8.15542	8.04447
FBgn0003114	plu	-2.88823	1	-4.67497	2.56506	0.0470817
FBgn0003116	pn	0	1	-0.0985342	8.22621	7.10008
FBgn0003117	pnr	0	1	-0.392034	0.070451	0.0465527
FBgn0003118	pnt	1.11559	1	1.2194	6.00013	12.9252
FBgn0003124	polo	-1.41914	1	-1.65177	8.02704	2.35522
FBgn0003129	Poxm	-1.58227	1	-1.87699	6.49984	1.62757
FBgn0003130	Poxn	0	1	0.762784	0.133923	0.212385
FBgn0003132	Pp1-13C	0	1	0.514857	0	0
FBgn0003134	Pp1alpha-96A	0	1	0.067603	13.0989	12.6942
FBgn0003137	Ppn	0.166197	1	0.234385	12.3616	13.4497
FBgn0003139	PpV	0.0936346	1	0.236857	15.9842	17.4187
FBgn0003140	PpY-55A	0	1	0.514857	0	0
FBgn0003141	pr	0.0706475	1	0.248527	16.1165	17.7041
FBgn0003145	prd	0	1	0.514857	0	0
FBgn0003149	Prm	-0.329386	1	-0.376263	59.6863	42.5288
FBgn0003159	CG2841	0.247166	1	0.301631	31.8851	36.3479
FBgn0003162	Pu	-0.659589	1	-1.11193	2.13132	0.902953
FBgn0003165	pum	-0.410926	1	-0.52653	4.73396	3.03838
FBgn0003169	put	0.284525	1	0.385632	12.6325	15.2636
FBgn0003174	pwn	0	1	-1.48514	0.0415491	0.00998358
FBgn0003175	px	0.0544895	1	0.127359	10.0293	10.1316
FBgn0003187	qua	-2.95444	1	-3.66767	1.99084	0.137669
FBgn0003189	r	-0.844876	1	-0.987644	6.38409	2.97512
FBgn0003204	ras	-0.499195	1	-0.591547	31.5476	19.3585
FBgn0003205	Ras85D	0.675218	1	0.769576	25.9916	40.9854
FBgn0003206	Ras64B	0.0721776	1	0.221787	15.2399	16.4346
FBgn0003209	raw	1.17452	1	1.25461	12.2143	26.9592
FBgn0003210	rb	0.0671209	1	0.221699	4.80585	5.18221
FBgn0003218	rdgB	0	1	0.0178108	2.65067	2.48118
FBgn0003227	rec	-0.789874	1	-1.45915	0.579051	0.189558
FBgn0003231	ref(2)P	1.20714	1	1.23157	277.659	603.054
FBgn0003248	Rh2	0	1	1.09982	0.0160773	0.0424942
FBgn0003249	Rh3	0	1	0.514857	0	0
FBgn0003250	Rh4	0	1	-1.07011	0.0325359	0
FBgn0003254	rib	1.16567	1	3.2153	0.00470429	0.074604
FBgn0003255	rk	-0.682691	1	-2.22211	0.158907	0.0269238
FBgn0003256	rl	0.359631	1	0.441673	9.93344	12.4781
FBgn0003257	r-l	-0.572814	1	-0.714896	19.7283	11.1088
FBgn0003261	Rm62	-0.243631	1	-0.275069	126.38	96.5972
FBgn0003267	ro	0.0823456	1	0.958463	0.424409	0.771214
FBgn0003268	rod	-0.112574	1	-0.407975	1.22954	0.854984
FBgn0003270	amos	0	1	0.514857	0	0
FBgn0003274	RpLP2	-0.109023	1	-0.133341	1773.66	1495.64
FBgn0003275	Polr2F	0	1	-0.0520422	30.5452	27.2332
FBgn0003277	Polr2A	0.0298561	1	0.109245	13.5824	13.5496
FBgn0003278	Polr1B	-0.836292	1	-1.02201	7.62304	3.46661
FBgn0003279	RpL4	-0.311737	1	-0.333385	1052.95	772.932
FBgn0003285	rst	-2.78112	1	-3.63198	0.867147	0.0603152
FBgn0003292	rt	-3.72249	1	-6.48514	0.852839	0
FBgn0003295	ru	0	1	1.32221	0.0366165	0.0967819
FBgn0003300	run	0	1	-0.0701058	0.0558232	0.0461086
FBgn0003301	rut	0.0288899	1	0.160414	3.40203	3.51598
FBgn0003302	rux	0	1	-0.130769	3.81009	3.21147
FBgn0003308	ry	-0.315822	1	-0.475213	6.5882	4.3801
FBgn0003310	S	0.263281	1	0.387608	6.43695	7.78817
FBgn0003312	sad	0	1	-0.979908	0.371328	0.163578
FBgn0003313	sala	0.32221	1	0.344932	0.103456	0.119632
FBgn0003317	sax	0.65796	1	0.796803	8.11945	13.0485
FBgn0003319	Sb	0.175015	1	0.453456	0.120753	0.152644
FBgn0003321	sbr	0.182131	1	0.279443	16.0707	18.0395
FBgn0003326	sca	0	1	1.32221	0.0173436	0.0458414
FBgn0003330	Sce	0.279931	1	0.518495	5.62158	7.44806
FBgn0003334	Scm	0.0247525	1	0.166933	6.86572	7.12763
FBgn0003339	Scr	0	1	-1.2925	0.0287684	0.00633653
FBgn0003345	sd	0.609565	1	0.696613	6.98971	10.478
FBgn0003346	RanGAP	0	1	-0.100531	5.46581	4.71091
FBgn0003353	sei	1.24309	1	1.44301	2.8185	7.09575
FBgn0003356	Jon99Cii	-1.13062	1	-1.14105	10922.5	4580.68
FBgn0003357	Jon99Ciii	-1.14639	1	-1.15681	7673.24	3183.05
FBgn0003358	Jon99Ci	-0.725302	1	-0.763341	641.912	349.754
FBgn0003360	sesB	-0.274563	1	-0.295593	765.894	577.14
FBgn0003366	sev	-1.85279	1	-2.28265	1.17369	0.220064
FBgn0003371	sgg	0.605148	1	0.664331	10.7261	15.7228
FBgn0003372	Sgs1	0.34493	1	0.362854	0.0500024	0.0587389
FBgn0003373	Sgs3	0	1	-0.485143	0.0197885	0
FBgn0003374	Sgs4	0	1	0.514857	0	0
FBgn0003375	Sgs5	0	1	0.514857	0	0
FBgn0003377	Sgs7	0	1	0.514857	0	0
FBgn0003378	Sgs8	0	1	-1.07011	0.122259	0
FBgn0003380	Sh	0	1	-0.111926	0.100098	0.0852224
FBgn0003382	sha	0	1	0.176055	0.15073	0.156513
FBgn0003386	Shaw	1.05766	1	1.24043	2.33939	5.11601
FBgn0003388	shd	-0.555113	1	-1.11317	0.982308	0.413495
FBgn0003390	shf	0	1	-0.194526	8.6389	6.97606
FBgn0003391	shg	0.78354	1	0.865544	10.2149	17.2156
FBgn0003392	shi	0.577928	1	0.661867	11.1321	16.2905
FBgn0003396	shn	0.781018	1	0.856214	7.09233	11.8757
FBgn0003401	shu	-1.12385	1	-1.54972	3.83463	1.19844
FBgn0003410	sina	0	1	0.0721376	7.4387	7.23054
FBgn0003411	sisA	0	1	0.251822	0.140857	0.148921
FBgn0003415	skd	-0.204782	1	-0.312289	4.77533	3.55606
FBgn0003416	sl	0.184126	1	0.32616	4.63028	5.36834
FBgn0003423	slgA	-1.61862	1	-1.88314	4.85809	1.21264
FBgn0003429	slo	-2.02886	1	-2.26495	3.2487	0.622723
FBgn0003430	slp1	0	1	-1.35961	0.154003	0.040705
FBgn0003435	sm	-0.147972	1	-0.336442	1.15301	0.84383
FBgn0003444	smo	-0.0552545	1	-0.256118	4.06824	3.14771
FBgn0003447	sn	-0.866502	1	-1.08072	5.96978	2.605
FBgn0003448	sna	3.28383	1	6.09982	0	0.817211
FBgn0003449	snf	0.213691	1	0.395176	18.7917	22.8545
FBgn0003450	snk	-1.33895	1	-2.89114	0.795238	0.0808427
FBgn0003459	stwl	-0.00596331	1	-0.215002	3.41284	2.71688
FBgn0003460	so	0	1	-0.549274	0.53564	0.333121
FBgn0003462	Sod1	0.305065	1	0.356185	272.602	322.735
FBgn0003463	sog	0	1	0.117006	2.55497	2.56168
FBgn0003464	sol	0.405606	1	0.504265	8.90625	11.684
FBgn0003475	spir	0.532362	1	0.626812	8.19119	11.699
FBgn0003479	spn-A	0	1	-0.0940847	4.44797	3.8468
FBgn0003480	spn-B	0	1	0.0464698	1.58566	1.50879
FBgn0003482	spn-D	0	1	-0.655068	0.363619	0.197872
FBgn0003483	spn-E	-2.25976	1	-2.79925	1.72168	0.22319
FBgn0003486	spo	-0.531509	1	-1.34574	0.599556	0.20974
FBgn0003495	spz	2.6631	1	2.84564	3.61117	24.0582
FBgn0003499	sr	0	1	-0.0311117	0.194759	0.175165
FBgn0003502	Btk	-0.668431	1	-0.876283	2.23055	1.1219
FBgn0003507	srp	-1.07041	1	-1.30289	3.40605	1.2733
FBgn0003510	Sry-alpha	0	1	0.159762	1.45638	1.50285
FBgn0003511	Sry-beta	0	1	0.159762	1.45638	1.50285
FBgn0003512	Sry-delta	0.453775	1	0.642169	8.60218	12.4188
FBgn0003513	ss	0	1	0.514857	0	0
FBgn0003514	sqh	1.38948	1	1.44119	88.9641	223.454
FBgn0003515	st	-0.848259	1	-1.01894	15.0019	6.83838
FBgn0003517	sta	-0.252666	1	-0.274591	1046.63	800.251
FBgn0003520	stau	0	1	0.100386	10.4066	10.3175
FBgn0003525	stg	-2.57436	1	-2.94297	6.44613	0.766706
FBgn0003527	stil	-2.83959	1	-4.50009	1.79912	0.0495343
FBgn0003545	sub	-0.31112	1	-0.883693	1.02591	0.506951
FBgn0003557	Su(dx)	0.768238	1	0.821038	33.3665	54.5229
FBgn0003559	su(f)	-0.0617721	1	-0.240805	6.77879	5.30202
FBgn0003567	su(Hw)	0.410609	1	0.554786	6.36551	8.64871
FBgn0003575	su(sable)	0	1	0.0300443	8.16162	7.70598
FBgn0003598	Su(var)3-7	-0.136655	1	-0.298357	5.08774	3.8241
FBgn0003607	Su(var)205	0.0607068	1	0.16811	44.0691	45.7918
FBgn0003612	Su(var)2-10	0	1	-0.0709799	7.18596	6.32537
FBgn0003638	su(w[a])	-0.0679469	1	-0.149894	16.7209	13.9373
FBgn0003651	svp	-0.242281	1	-0.813469	0.439302	0.228079
FBgn0003654	sw	0.760044	1	0.822796	34.2732	56.0735
FBgn0003655	swa	-4.42117	1	-5.30237	7.94466	0.172121
FBgn0003656	sws	0.983154	1	1.05601	13.1202	25.2329
FBgn0003660	Syb	1.04216	1	1.08664	168.468	330.936
FBgn0003676	CCT1	0.509724	1	0.577484	53.2012	73.4286
FBgn0003683	term	0	1	-0.485143	0.0149391	0
FBgn0003687	Tbp	-0.0012102	1	-0.246603	7.8162	6.08484
FBgn0003701	thr	-0.165488	1	-0.586839	0.9108	0.557493
FBgn0003710	tipE	0	1	1.02943	0.0322412	0.063913
FBgn0003714	tko	0.0927859	1	0.273849	10.354	11.5755
FBgn0003716	tkv	0	1	0.0446921	36.396	34.7203
FBgn0003719	tld	0	1	2.09982	0.00653334	0.0431711
FBgn0003720	tll	0	1	0.514857	0	0
FBgn0003721	Tm1	0.62248	1	0.660379	33.4062	48.8342
FBgn0003731	Egfr	0.141766	1	0.268631	4.84905	5.40219
FBgn0003733	tor	-3.33778	1	-4.72673	1.58406	0.0463148
FBgn0003741	tra	0.344973	1	0.563974	11.7365	16.0488
FBgn0003742	tra2	0	1	-0.0217428	9.41371	8.57172
FBgn0003744	trc	0.60654	1	0.710753	15.1031	22.864
FBgn0003747	Gr5a	0	1	-0.807071	0.0589141	0.0194646
FBgn0003748	Treh	0.734893	1	0.766945	101.229	159.324
FBgn0003751	trk	-0.063431	1	-0.796345	1.64218	0.854943
FBgn0003861	trp	-2.72746	1	-4.39203	0.470752	0.0139804
FBgn0003862	trx	-0.261832	1	-0.356802	5.47076	3.95036
FBgn0003863	alphaTry	0.106163	1	0.11305	14066.2	14070.4
FBgn0003865	tsg	0	1	-0.485143	0.0247413	0
FBgn0003866	tsh	0.235776	1	0.430323	2.84754	3.54868
FBgn0003867	tsl	0	1	-0.505043	0.7674	0.492997
FBgn0003870	ttk	0	1	-0.0360682	8.63358	7.78691
FBgn0003882	tub	-0.00347032	1	-0.166664	11.9026	9.80238
FBgn0003884	alphaTub84B	1.22438	1	1.25342	267.029	588.82
FBgn0003885	alphaTub84D	0.134048	1	0.229162	30.7126	33.2941
FBgn0003886	alphaTub85E	0	1	-1.07011	0.0281353	0
FBgn0003889	betaTub85D	0	1	-0.485143	0.0119204	0
FBgn0003890	betaTub97EF	0.410215	1	0.476035	61.903	79.6361
FBgn0003891	tud	-0.0531737	1	-0.101767	29.9383	25.8032
FBgn0003892	ptc	-0.360778	1	-0.545851	3.95106	2.50047
FBgn0003896	tup	-0.640725	1	-0.999716	2.11244	0.971411
FBgn0003900	twi	-2.85348	1	-4.09658	2.01259	0.0971602
FBgn0003916	snRNA:U1:21D	0.117734	1	0.322212	3.07772	3.53687
FBgn0003920	snRNA:U2:14B	0	1	-0.807071	1.60019	0.755269
FBgn0003922	snRNA:U2:38ABa	0	1	-0.807071	1.60019	0.755269
FBgn0003923	snRNA:U2:38ABb	0	1	0.514857	0	0
FBgn0003930	snRNA:U4:39B	0	1	-0.0701058	1.22772	1.01407
FBgn0003931	snRNA:U4:38AB	0	1	0.514857	0	0
FBgn0003933	snRNA:U5:14B	0	1	0.514857	0	0
FBgn0003934	snRNA:U5:23D	0	1	0.514857	0	0
FBgn0003935	snRNA:U5:34A	0	1	0.0294299	1.0368	0.913459
FBgn0003936	snRNA:U5:35D	0	1	-0.0701058	0.348341	0.230177
FBgn0003938	snRNA:U5:63BC	0	1	0.514857	1.24893	1.65054
FBgn0003941	RpL40	-0.187686	1	-0.218448	1052.88	836.974
FBgn0003942	RpS27A	-0.228941	1	-0.254758	1690.88	1310.74
FBgn0003943	Ubi-p63E	1.27499	1	1.28748	799.528	1805.11
FBgn0003944	Ubx	0	1	0.000283534	0.302378	0.277696
FBgn0003950	unc	0	1	-1.07011	0.0505551	0.0182213
FBgn0003961	Uro	0.721322	1	0.802261	54.2551	87.5125
FBgn0003963	ush	-1.21256	1	-1.49597	2.18604	0.713597
FBgn0003964	usp	0.33282	1	0.446399	12.9304	16.2959
FBgn0003965	v	0	1	0.929894	0.134532	0.244464
FBgn0003969	vap	1.08269	1	1.18808	8.06031	16.9901
FBgn0003975	vg	0	1	-0.900181	0.03945	0.0148959
FBgn0003977	vir	0.182061	1	0.356329	2.94377	3.48502
FBgn0003978	vls	-0.0656505	1	-0.355083	6.19835	4.47211
FBgn0003979	Vm26Aa	-9.11319	1	-9.98215	553.38	0.467151
FBgn0003980	Vm26Ab	-9.69649	1	-11.3052	374.247	0.0912022
FBgn0003983	Vm34Ca	-9.88118	1	-11.4898	550.962	0.118136
FBgn0003984	vn	0.897731	1	1.18086	0.938307	1.97076
FBgn0003996	w	0	1	-1.94457	0.0933057	0.0123309
FBgn0003997	hid	0	1	0.120768	4.72445	4.74951
FBgn0004003	wbl	-0.873538	1	-1.40452	2.87837	0.989465
FBgn0004034	y	0	1	-2.2925	0.0646089	0
FBgn0004045	Yp1	-0.33366	1	-0.379342	209.266	148.792
FBgn0004047	Yp3	-0.509728	1	-0.57035	111.631	69.5248
FBgn0004049	yrt	0.200597	1	0.307366	10.491	12.0063
FBgn0004050	z	0.00208982	1	0.179974	6.8395	7.1641
FBgn0004052	Z600	0	1	2.09982	0	0.128046
FBgn0004053	zen	0	1	-2.48514	0.121246	0
FBgn0004054	zen2	0	1	0.514857	0	0
FBgn0004055	uzip	-1.04021	1	-1.38357	2.26176	0.796612
FBgn0004057	Zw	-0.283186	1	-0.393471	23.0288	16.2099
FBgn0004066	Prosalpha4	0.795165	1	0.899724	33.7953	58.3252
FBgn0004087	Dhfr	-0.160831	1	-0.552888	7.19361	4.51244
FBgn0004101	bs	0.0481505	1	0.245096	2.94989	3.23257
FBgn0004102	oc	0	1	-1.07011	0.0087068	0
FBgn0004103	Pp1-87B	0.581035	1	0.628466	95.9207	137.152
FBgn0004106	Cdk1	-0.755699	1	-1.13191	6.26724	2.62683
FBgn0004107	Cdk2	-1.29016	1	-1.71647	3.08325	0.857833
FBgn0004108	Nrt	0	1	0.275755	1.40459	1.57172
FBgn0004110	tin	0	1	2.09982	0	0.0348585
FBgn0004117	Tm2	-0.465502	1	-0.519277	99.1285	63.9649
FBgn0004118	nAChRbeta2	0	1	-1.07011	0.0109236	0
FBgn0004132	boca	0	1	0.0596021	12.0638	11.6174
FBgn0004133	blow	-0.580214	1	-0.838504	4.46153	2.30145
FBgn0004143	nullo	0	1	0.514857	0	0
FBgn0004167	kst	0.871796	1	0.898962	40.8863	70.5173
FBgn0004168	5-HT1A	0.776309	1	2.09982	0.0437248	0.184912
FBgn0004169	up	-0.592733	1	-0.634341	180.716	107.675
FBgn0004170	sc	2.27758	1	3.76278	0.0763056	1.12944
FBgn0004171	Mst98Cb	0	1	1.51486	0	0.0272067
FBgn0004172	Mst84Da	0	1	0.514857	0	0
FBgn0004173	Mst84Db	0	1	0.514857	0	0
FBgn0004174	Mst84Dc	0	1	0.514857	0	0
FBgn0004175	Mst84Dd	0	1	0.514857	0	0
FBgn0004177	mts	0.340762	1	0.387312	77.0003	93.1496
FBgn0004179	Csp	0.717287	1	0.775739	43.0078	68.1051
FBgn0004181	Ebp	0	1	1.09982	0.0143528	0.0379363
FBgn0004183	snRNA:U1:82Eb	0	1	1.51486	0	0.176843
FBgn0004185	snRNA:U1:95Ca	0.117734	1	0.322212	3.07772	3.53687
FBgn0004186	snRNA:U1:95Cb	0.117734	1	0.322212	3.07772	3.53687
FBgn0004187	snRNA:U1:95Cc	0	1	-1.07011	0.66907	0.176843
FBgn0004188	snRNA:U6:96Aa	0	1	1.51486	0	0.27105
FBgn0004189	snRNA:U6:96Ab	0	1	1.51486	0	0.27105
FBgn0004190	snRNA:U6:96Ac	0	1	1.51486	0	0.27105
FBgn0004191	snRNA:U2:34ABa	0	1	-0.250678	1.82879	1.35948
FBgn0004192	snRNA:U2:34ABb	0	1	-0.163215	2.62889	2.11475
FBgn0004197	Ser	-0.528414	1	-1.00668	0.666156	0.303403
FBgn0004198	ct	-0.376134	1	-0.546597	2.07056	1.30992
FBgn0004227	nonA	0	1	0.108156	4.8707	4.85479
FBgn0004228	mex1	1.06144	1	1.10937	146.273	291.903
FBgn0004237	Hrb87F	0.310828	1	0.397313	24.9999	30.453
FBgn0004240	DptA	2.93352	1	3.36875	2.6547	25.7279
FBgn0004242	Syt1	0.326874	1	0.790491	0.286909	0.459842
FBgn0004244	Rdl	0	1	-0.900181	0.0170801	0.00644926
FBgn0004359	T48	-0.603286	1	-0.914256	3.68297	1.80006
FBgn0004360	Wnt2	0	1	-1.19564	0.342898	0.129475
FBgn0004362	HmgD	-0.619928	1	-0.727201	36.2855	20.2647
FBgn0004363	porin	0.296633	1	0.329969	166.419	193.477
FBgn0004367	mei-41	-0.124437	1	-0.455997	0.814031	0.547075
FBgn0004368	Ptp4E	0	1	-0.0103127	2.72308	2.49944
FBgn0004369	Ptp99A	0	1	0.0442269	6.05368	5.77254
FBgn0004370	Ptp10D	-0.684136	1	-0.868097	2.94858	1.49208
FBgn0004372	aly	0	1	-0.0701058	0.0193608	0.0127933
FBgn0004373	fwd	0.352703	1	0.4272	12.3628	15.3748
FBgn0004374	neb	0	1	-0.112334	2.85316	2.43839
FBgn0004378	Klp61F	0	1	0.166933	1.42297	1.47596
FBgn0004379	Klp67A	-0.66833	1	-1.07575	1.81338	0.789434
FBgn0004380	Klp64D	0.887433	1	1.03348	7.71433	14.6101
FBgn0004381	Klp68D	1.09172	1	1.29559	3.08174	7.00389
FBgn0004387	Klp98A	0.239787	1	0.340023	9.48855	11.1079
FBgn0004389	bnk	0.192927	1	0.22535	0.213478	0.225699
FBgn0004390	RasGAP1	0.532272	1	0.659143	5.37128	7.84568
FBgn0004391	shtd	0	1	-0.135248	3.17957	2.67604
FBgn0004394	pdm2	2.325	1	2.49683	2.19265	11.4654
FBgn0004395	unk	0.218837	1	0.362854	3.98473	4.739
FBgn0004396	CrebA	0.0173302	1	0.134153	9.31391	9.45251
FBgn0004397	Vinc	1.0138	1	1.08836	18.8096	36.9958
FBgn0004400	rhi	-3.67565	1	-6.43934	1.7193	0
FBgn0004401	Pep	0.0365421	1	0.101842	48.5521	48.1883
FBgn0004403	RpS14a	-0.123425	1	-0.1632	461.881	381.495
FBgn0004404	RpS14b	-0.0637615	1	-0.110328	483.941	414.631
FBgn0004406	PolG1	0	1	0.0245949	3.20324	3.01138
FBgn0004407	PolG2	0	1	-0.132701	9.53301	8.03567
FBgn0004414	msopa	0	1	0.514857	0	0
FBgn0004419	me31B	-0.993737	1	-1.07455	81.2043	35.6516
FBgn0004425	LysB	-1.36504	1	-1.576	45.8665	14.1926
FBgn0004426	LysC	-2.5425	1	-3.20476	27.3865	2.63657
FBgn0004427	LysD	-0.406633	1	-0.708748	18.105	10.2112
FBgn0004428	LysE	-3.64891	1	-3.9027	137.424	8.45067
FBgn0004429	LysP	-1.103	1	-1.44895	15.4154	5.18741
FBgn0004430	LysS	-1.08238	1	-2.85438	1.33814	0.117896
FBgn0004431	LysX	4.72884	1	4.8177	56.8093	1482.77
FBgn0004432	Cyp1	0.425265	1	0.459183	357.173	454.157
FBgn0004435	Galphaq	0.3238	1	0.425781	7.1045	8.82661
FBgn0004436	Ubc6	0.507954	1	0.57838	45.0055	62.1555
FBgn0004449	Ten-m	0.950294	1	1.08227	1.79796	3.52214
FBgn0004456	mew	1.39111	1	1.48179	8.64916	22.3481
FBgn0004463	Polr3B	-0.174486	1	-0.373575	4.9396	3.52265
FBgn0004465	Su(P)	0	1	0.0808558	15.0603	14.7271
FBgn0004507	GlyP	-0.291058	1	-0.356086	52.2811	37.775
FBgn0004509	Fur1	0.899027	1	0.961695	11.9176	21.469
FBgn0004510	Ets97D	0	1	0.151734	4.39382	4.51112
FBgn0004511	dy	0	1	-1.07011	0.026927	0.00711713
FBgn0004512	Mdr49	-0.667057	1	-0.739345	36.0883	19.9902
FBgn0004513	Mdr65	-1.00542	1	-1.54141	0.96592	0.301596
FBgn0004514	Oct-TyrR	0	1	1.00028	0.0536419	0.102398
FBgn0004516	Gad1	0.362852	1	0.377353	0.0595698	0.0708526
FBgn0004552	Akh	-2.27964	1	-2.81872	15.2308	1.94792
FBgn0004554	Edg91	0	1	1.09982	0.0363336	0.0960342
FBgn0004556	Dbp73D	-0.526824	1	-0.781275	5.77199	3.09848
FBgn0004567	slp2	-0.385596	1	-2.39203	0.130962	0.0123625
FBgn0004569	aos	0.0904487	1	0.503968	1.02651	1.34632
FBgn0004573	5-HT7	-0.912804	1	-1.60947	0.528336	0.155162
FBgn0004574	Rop	1.32324	1	1.39306	29.4825	71.6263
FBgn0004575	Syn	0.871548	1	1.14712	0.903838	1.85419
FBgn0004577	Pxd	0	1	-0.13722	0.083443	0.066165
FBgn0004580	Cbp53E	0.244772	1	0.37833	10.5823	12.7214
FBgn0004581	bgcn	0	1	-1.62265	0.110809	0.0278935
FBgn0004583	ex	0.529974	1	0.637305	6.16066	8.86327
FBgn0004584	Rrp1	0.533163	1	0.750305	3.77659	5.87777
FBgn0004587	B52	-0.0201538	1	-0.0996722	22.8207	19.6958
FBgn0004588	Eig71Ea	0	1	0.514857	0	0
FBgn0004589	Eig71Eb	0	1	0.514857	0	0
FBgn0004590	Eig71Ec	0	1	0.514857	0	0
FBgn0004591	Eig71Ed	0	1	0.514857	0	0
FBgn0004592	Eig71Ee	0	1	0.514857	0	0
FBgn0004593	Eig71Ef	0	1	0.514857	0	0
FBgn0004594	Eig71Eg	0	1	0.514857	0	0
FBgn0004595	pros	0.681435	1	0.959996	0.218644	0.393813
FBgn0004597	CycC	0.12518	1	0.373611	7.39844	8.86323
FBgn0004598	Fur2	-0.981606	1	-1.15322	5.26434	2.18615
FBgn0004606	zfh1	-2.11202	1	-2.62421	1.17106	0.171959
FBgn0004607	zfh2	1.28784	1	1.48711	0.740113	1.92119
FBgn0004611	Plc21C	-0.199498	1	-0.350702	3.87024	2.80547
FBgn0004618	gl	0	1	-0.485143	0.0322823	0.0170652
FBgn0004619	GluRIA	0	1	1.09982	0.00575997	0.0152243
FBgn0004620	GluRIIA	0	1	0.144673	1.27504	1.30167
FBgn0004622	TkR99D	-0.234588	1	-0.383401	10.9423	7.75409
FBgn0004623	Gbeta76C	0	1	0.514857	0	0
FBgn0004629	Cys	-0.102894	1	-0.218039	101.611	80.775
FBgn0004635	rho	1.83628	1	2.14402	1.08996	4.47602
FBgn0004636	Rap1	0.564626	1	0.626177	41.6833	59.5067
FBgn0004638	drk	0.714392	1	0.801353	20.1353	32.4578
FBgn0004643	Zw10	0	1	-0.0234904	8.06179	7.33249
FBgn0004644	hh	2.57222	1	2.83522	1.70379	11.295
FBgn0004646	ogre	-1.88379	1	-2.10315	8.85061	1.89914
FBgn0004647	N	0	1	0.0207961	1.80969	1.69728
FBgn0004648	svr	0.790356	1	0.85138	13.8275	23.0755
FBgn0004649	yl	-9.95877	1	-11.69	32.6228	0.00456657
FBgn0004650	fs(1)N	-6.08577	1	-7.60019	3.69482	0.0132209
FBgn0004652	fru	0	1	-0.191947	0.505986	0.409082
FBgn0004654	Pgd	0.151796	1	0.219848	62.8602	67.7078
FBgn0004655	wapl	0	1	0.0641721	6.45547	6.24121
FBgn0004656	fs(1)h	0.0672501	1	0.139473	6.96072	7.0911
FBgn0004657	mys	1.43788	1	1.48224	42.1626	108.956
FBgn0004666	sim	-4.6197	1	-6.36779	1.45396	0.00817658
FBgn0004687	Mlc-c	0.678989	1	0.716105	239.644	364.115
FBgn0004698	Xpc	-0.139568	1	-0.247395	11.7633	9.16305
FBgn0004777	Ccp84Ag	0	1	-1.80707	0.08002	0
FBgn0004778	Ccp84Af	0	1	0.514857	0	0
FBgn0004779	Ccp84Ae	0	1	0.514857	0	0
FBgn0004780	Ccp84Ad	0	1	0.514857	0	0
FBgn0004781	Ccp84Ac	0	1	0.514857	0	0
FBgn0004782	Ccp84Ab	0	1	0.514857	0	0
FBgn0004783	Ccp84Aa	0	1	0.514857	0	0
FBgn0004784	inaC	0	1	1.09982	0.00933454	0.0246723
FBgn0004795	retn	-2.11346	1	-2.36584	6.81845	1.21788
FBgn0004797	mdy	0	1	-0.243105	2.62791	2.04925
FBgn0004811	fs(2)ltoPP43	0.0270755	1	0.233181	5.3264	5.78855
FBgn0004828	His3.3B	0.196112	1	0.23421	147.969	160.979
FBgn0004832	Xpac	0	1	0.246567	3.05523	3.34831
FBgn0004837	Su(H)	0.0117531	1	0.400145	1.16051	1.41571
FBgn0004838	Hrb27C	0.110884	1	0.142818	64.0567	65.4112
FBgn0004839	otk	0	1	-0.0097112	1.23326	1.13114
FBgn0004841	TkR86C	0	1	-1.48514	0.0476632	0.00899855
FBgn0004842	RYa-R	0	1	-0.944575	0.0953323	0.0377962
FBgn0004852	Ac76E	0	1	0.0600182	3.22995	3.11284
FBgn0004854	B-H2	0	1	0.514857	0	0
FBgn0004855	Polr2I	0	1	0.118339	10.9197	10.9564
FBgn0004856	Bx42	0.0999807	1	0.218379	16.4112	17.6573
FBgn0004858	elB	0.546798	1	0.688575	6.95447	10.3679
FBgn0004859	ci	-1.44321	1	-1.80117	1.89125	0.497828
FBgn0004860	ph-d	0	1	-0.0353404	3.2277	2.91159
FBgn0004861	ph-p	0	1	0.101488	3.66767	3.63845
FBgn0004862	bap	0	1	-0.835641	0.757264	0.380293
FBgn0004863	C15	0	1	-0.485143	0.0118241	0
FBgn0004864	hop	0.235718	1	0.363624	6.321	7.52167
FBgn0004865	Eip78C	1.45031	1	1.77142	0.552558	1.75159
FBgn0004867	RpS2	-0.253062	1	-0.277908	903.889	689.525
FBgn0004868	Gdi	0.539274	1	0.582523	103.234	142.982
FBgn0004870	bab1	0	1	-0.117934	0.563021	0.477941
FBgn0004872	piwi	-3.1238	1	-3.42098	13.6543	1.17029
FBgn0004875	enc	-0.0301128	1	-0.140541	5.71775	4.79636
FBgn0004876	cdi	0.509397	1	0.568718	21.125	28.9801
FBgn0004878	cas	-1.52452	1	-3.39203	0.201974	0.00920416
FBgn0004880	scrt	0	1	0.514857	0.00241824	0.00319585
FBgn0004882	orb	-6.10108	1	-6.68025	9.42524	0.0819875
FBgn0004885	tok	1.23618	1	1.63143	0.405572	1.16845
FBgn0004888	Scsalpha1	0	1	0.063291	79.7101	77.0258
FBgn0004889	tws	-0.0833351	1	-0.167574	17.8245	14.676
FBgn0004892	sob	0	1	0.119719	2.41224	2.42149
FBgn0004893	bowl	-0.232495	1	-0.346131	12.4648	9.06661
FBgn0004895	FoxL1	0.464302	1	2.28039	0.0620806	0.328173
FBgn0004896	fd59A	0	1	1.51486	0	0.0130172
FBgn0004897	fd96Ca	0	1	-2.07011	0.0499897	0
FBgn0004898	fd96Cb	0	1	0.514857	0.0201705	0.0266565
FBgn0004901	Prat	-0.259198	1	-0.429453	11.6452	7.99114
FBgn0004903	Rb97D	0.407424	1	0.549999	7.30626	9.89397
FBgn0004907	14-3-3zeta	0.59516	1	0.627958	121.56	173.751
FBgn0004908	Arl2	0.462551	1	0.771196	7.1925	11.3622
FBgn0004910	Eip63F-1	0.234472	1	0.318538	21.2088	24.4618
FBgn0004911	asRNA:Eig63F-2	-0.337602	1	-0.97057	1.66958	0.773395
FBgn0004913	Gnf1	-0.419397	1	-0.594701	7.60116	4.65065
FBgn0004914	Hnf4	0.198211	1	0.278288	15.648	17.5513
FBgn0004915	TfIIB	0.196554	1	0.372643	10.4802	12.5484
FBgn0004919	gol	0.488056	1	0.632584	5.45997	7.82979
FBgn0004921	Ggamma1	0.515604	1	0.575716	48.2991	66.5809
FBgn0004924	Top1	0	1	-0.0142452	17.5178	16.0418
FBgn0004926	eIF2beta	0.623499	1	0.694838	80.9532	121.203
FBgn0004956	upd1	0	1	-1.35961	0.147474	0.0464037
FBgn0004957	por	0.291273	1	0.529356	3.714	4.95798
FBgn0004959	phm	0	1	-3.07011	0.109578	0
FBgn0005198	gig	0.596993	1	0.711303	6.09702	9.2337
FBgn0005278	Sam-S	-0.992962	1	-1.06505	52.7148	23.298
FBgn0005322	nmd	0.647792	1	0.750606	25.086	39.0409
FBgn0005355	Su(fu)	0	1	-0.0757524	5.26637	4.61566
FBgn0005386	ash1	0.127792	1	0.262068	3.9597	4.39129
FBgn0005390	fs(1)M3	-4.1419	1	-4.57183	7.2046	0.275242
FBgn0005391	Yp2	-1.10136	1	-1.15163	250.312	104.197
FBgn0005411	U2af50	-0.137816	1	-0.252765	30.425	23.6106
FBgn0005427	ewg	0	1	-0.05661	5.85696	5.20736
FBgn0005533	RpS17	-0.209951	1	-0.24049	1328.38	1039.96
FBgn0005536	Mbs	0.249197	1	0.335658	8.54764	9.97635
FBgn0005558	ey	0.0977699	1	2.09982	0.017698	0.0857595
FBgn0005561	sv	0	1	-0.163215	0.0294683	0.0222538
FBgn0005564	Shal	0.323058	1	0.62795	1.10537	1.58046
FBgn0005585	Calr	1.1891	1	1.22691	165.54	358.387
FBgn0005586	Rab3	0.646591	1	0.995023	0.911232	1.68286
FBgn0005590	scw	0	1	-0.485143	0.0138022	0
FBgn0005593	RpL7	-0.243143	1	-0.269339	838.423	643.394
FBgn0005596	yem	-0.509507	1	-0.701718	5.1201	2.90776
FBgn0005612	Sox14	1.16381	1	1.25324	13.7106	30.234
FBgn0005613	Sox15	0	1	-1.07011	0.0120216	0
FBgn0005614	trpl	0	1	0.0611387	0.349504	0.335244
FBgn0005616	msl-2	0.0871862	1	0.351191	1.96442	2.31686
FBgn0005617	msl-1	0	1	-0.0705704	6.78339	5.97259
FBgn0005619	Hdc	-0.262432	1	-1.85438	0.172077	0.0379016
FBgn0005624	Psc	0.206525	1	0.416485	1.83688	2.26724
FBgn0005626	ple	-0.944436	1	-1.0559	20.3944	9.06799
FBgn0005631	robo1	0.776406	1	0.926973	2.79206	4.9113
FBgn0005632	faf	0.105637	1	0.156882	20.5185	21.1572
FBgn0005633	fln	0	1	0.514857	0	0
FBgn0005636	nvy	0	1	0.22535	0.751987	0.811601
FBgn0005638	slbo	2.28708	1	2.76993	0.409607	2.62332
FBgn0005640	Eip63E	0.112657	1	0.229627	6.14702	6.66557
FBgn0005642	wdn	0	1	0.0110544	8.27092	7.70602
FBgn0005648	Pabp2	0.384899	1	0.533146	10.4493	13.9857
FBgn0005649	Rox8	0.000341566	1	0.0841063	20.7087	20.3016
FBgn0005654	Orc3	0	1	0.094466	2.3766	2.34468
FBgn0005655	PCNA	0	1	-0.0645676	13.3109	11.7636
FBgn0005658	Ets65A	0	1	-1.07011	0.00891731	0
FBgn0005659	Ets98B	0	1	-0.66023	0.429937	0.247038
FBgn0005660	Ets21C	1.30231	1	1.4298	4.24948	10.5936
FBgn0005664	Crys	2.0524	1	2.10295	56.5478	224.707
FBgn0005666	bt	-0.523874	1	-0.575198	10.4186	6.46727
FBgn0005670	Cyp4d1	-0.158407	1	-0.23147	53.9465	42.4944
FBgn0005671	Vha55	-0.24862	1	-0.26917	570.796	438.074
FBgn0005672	spi	0.727231	1	0.848297	16.5708	27.5977
FBgn0005674	GluProRS	0.091322	1	0.174495	14.8946	15.5463
FBgn0005677	dac	0	1	0.440856	0.436091	0.547213
FBgn0005683	pie	0	1	-0.256202	1.63882	1.26338
FBgn0005694	Aef1	-0.132367	1	-0.243678	13.2812	10.3719
FBgn0005695	gcl	-0.115459	1	-0.275296	10.3823	7.92969
FBgn0005696	PolA2	-0.200237	1	-0.580301	2.4856	1.53013
FBgn0005771	noc	0	1	0.016487	10.4777	9.79931
FBgn0005775	Con	0	1	-1.48514	0.0553527	0.0146304
FBgn0005777	PpD3	0.335007	1	0.452777	14.5283	18.3909
FBgn0005778	PpD5	0	1	0.514857	0	0
FBgn0005779	PpD6	0	1	0.514857	0	0
FBgn0008635	betaCOP	0.79256	1	0.864259	26.721	44.993
FBgn0008636	hbn	0.58569	1	1.83678	0.134261	0.467779
FBgn0008646	E5	0	1	0.787875	0.237864	0.382688
FBgn0008651	lbl	0	1	-1.48514	0.0879739	0.0211387
FBgn0010014	CanB	0	1	0.777891	0.515737	0.822594
FBgn0010015	CanA1	-1.03752	1	-1.71544	0.866647	0.236638
FBgn0010019	Cyp4g1	-0.203917	1	-0.40617	7.52059	5.24307
FBgn0010038	GstD2	0	1	-0.290013	4.30538	3.24004
FBgn0010039	GstD3	0	1	0.610014	1.26495	1.78835
FBgn0010040	GstD4	0.552116	1	1.91341	0.302697	1.12009
FBgn0010041	GstD5	1.17361	1	1.56129	2.76931	7.59584
FBgn0010042	GstD6	-0.0252914	1	-1.58468	0.815922	0.223095
FBgn0010043	GstD7	-0.066905	1	-0.357654	10.6534	7.67257
FBgn0010044	GstD8	1.64949	1	1.96794	3.91108	14.214
FBgn0010051	Itpr	0	1	0.0498869	6.09656	5.8364
FBgn0010052	Jhe	0	1	1.51486	0.0104453	0.0414122
FBgn0010053	Jheh1	-0.131036	1	-0.202561	85.5077	68.7195
FBgn0010078	RpL23	-0.139213	1	-0.171203	1160.03	952.849
FBgn0010097	gammaTub37C	-4.34999	1	-5.977	3.62613	0.0356294
FBgn0010100	mAcon1	-0.307231	1	-0.340756	198.535	144.993
FBgn0010105	comm	-0.116028	1	-0.580721	1.36335	0.836941
FBgn0010109	dpn	0	1	1.36285	0.0431149	0.113958
FBgn0010113	hdc	0.768035	1	0.870881	2.75211	4.65562
FBgn0010114	hig	0	1	-0.315218	0.0759886	0.0535592
FBgn0010173	RPA1	0.0936891	1	0.209731	19.2935	20.6344
FBgn0010194	Wnt5	0.802166	1	1.23922	0.498637	1.09347
FBgn0010197	Gyc32E	0	1	-0.0701058	0.0114151	0.00754286
FBgn0010198	RpS15Aa	-0.331178	1	-0.361893	785.086	565.023
FBgn0010213	Sod2	0.10255	1	0.191363	69.7283	73.6344
FBgn0010215	alpha-Cat	0.604873	1	0.697456	15.5261	23.2884
FBgn0010217	ATPsynbeta	-0.127276	1	-0.150373	501.362	417.811
FBgn0010220	Dbp45A	-0.24959	1	-0.454077	10.25	6.91193
FBgn0010222	Nmdmc	0	1	-0.175815	6.64445	5.43315
FBgn0010223	Galphaf	0.194659	1	0.295996	28.6073	32.4826
FBgn0010225	Gel	-0.105067	1	-0.204413	19.4818	15.6351
FBgn0010226	GstS1	0	1	-0.0875509	32.0935	27.9315
FBgn0010228	HmgZ	0	1	-0.000388647	79.7098	73.6991
FBgn0010235	Klc	0.974276	1	1.0599	27.3761	52.794
FBgn0010238	Lac	-0.623173	1	-0.863231	6.92159	3.51095
FBgn0010240	Lcch3	0	1	-0.248703	1.67215	1.29543
FBgn0010241	Mdr50	-0.27069	1	-0.350162	25.7561	18.6852
FBgn0010246	Myo61F	1.03168	1	1.05222	249.935	479.378
FBgn0010247	Parp	0.634108	1	0.752278	10.4791	16.3278
FBgn0010258	Rbp4	0	1	-1.1732	0.405593	0.153148
FBgn0010263	Rbp9	0.463303	1	0.619344	2.42779	3.44974
FBgn0010265	RpS13	-0.256918	1	-0.285109	946.049	718.09
FBgn0010269	Dsor1	0.431111	1	0.581365	11.8816	16.4438
FBgn0010278	Ssrp	-0.192126	1	-0.326761	15.0038	11.0595
FBgn0010280	Taf4	0.0692085	1	0.164834	11.1876	11.5988
FBgn0010282	TfIIFalpha	0	1	0.0590729	13.4074	12.9149
FBgn0010287	Trf	-0.186829	1	-0.755997	2.45575	1.32767
FBgn0010288	Uch	1.0905	1	1.18863	34.6614	73.0878
FBgn0010292	bys	-0.432653	1	-0.62206	14.1966	8.5211
FBgn0010294	ng2	0	1	0.514857	0	0
FBgn0010295	ng3	0	1	0.514857	0	0
FBgn0010296	ng4	0	1	0.514857	0	0
FBgn0010300	brat	0	1	0.0697998	2.5261	2.45163
FBgn0010303	hep	0.569705	1	0.659793	9.31845	13.6169
FBgn0010309	pigeon	0	1	-0.106326	2.3828	2.04425
FBgn0010313	corto	-0.119462	1	-0.253341	3.96691	3.07685
FBgn0010314	Cks30A	-0.463354	1	-0.999716	2.65948	1.2137
FBgn0010315	CycD	0	1	-0.0617617	7.70284	6.82199
FBgn0010316	dap	-0.291285	1	-0.51295	5.89839	3.8173
FBgn0010317	CycJ	-4.10489	1	-5.63489	4.20201	0.058868
FBgn0010323	Gsc	0	1	0.514857	0.00849284	0.0112238
FBgn0010328	woc	-0.0524986	1	-0.13559	14.4455	12.1606
FBgn0010329	Tbh	0	1	-0.13722	0.056736	0.0449881
FBgn0010333	Rac1	0.5492	1	0.630334	39.9639	57.2173
FBgn0010339	128up	0	1	-0.151783	18.1757	15.1239
FBgn0010340	140up	0.496226	1	0.652509	16.0568	23.3469
FBgn0010341	Cdc42	0.988653	1	1.03273	103.729	196.289
FBgn0010342	Map60	-0.341188	1	-0.615204	5.6013	3.37348
FBgn0010348	Arf1	0.712197	1	0.748366	143.059	222.28
FBgn0010350	Cds	0.25636	1	0.364023	17.2771	20.5651
FBgn0010352	Ogdh	0.194845	1	0.243186	43.7555	47.8994
FBgn0010355	Taf1	0.327997	1	0.427279	7.529	9.36375
FBgn0010356	Taf5	0.0972436	1	0.304689	5.26803	6.01657
FBgn0010357	betaTry	-0.158286	1	-0.164428	15905.3	13126.4
FBgn0010358	deltaTry	0.230574	1	0.256698	982.698	1085.9
FBgn0010359	gammaTry	0.230946	1	0.257087	981.235	1084.58
FBgn0010379	Akt	1.00136	1	1.07547	15.374	29.9693
FBgn0010380	AP-1-2beta	0.812585	1	0.893332	20.7082	35.579
FBgn0010382	CycE	-0.41934	1	-0.690913	2.12193	1.2125
FBgn0010383	Cyp18a1	-3.96492	1	-4.85079	3.85072	0.114145
FBgn0010385	Def	0	1	-0.113584	17.5454	14.9736
FBgn0010387	Acbp2	1.4407	1	1.4833	474.267	1226.49
FBgn0010388	Dro	3.89728	1	4.47055	0.873163	18.463
FBgn0010389	htl	0	1	-0.108002	4.33657	3.71915
FBgn0010391	SrpRalpha	0.519109	1	0.610413	27.8908	39.3845
FBgn0010395	Itgbn	1.09911	1	1.17364	21.6433	45.162
FBgn0010397	LamC	1.02347	1	1.09495	32.8018	64.8113
FBgn0010398	Lrr47	0	1	0.192929	1.27645	1.34643
FBgn0010399	Nmdar1	0	1	-1.2925	0.0315763	0.00695499
FBgn0010401	Os-C	0	1	1.09982	0.0363336	0.0960342
FBgn0010403	Obp83b	0	1	0.514857	0.0831269	0.109857
FBgn0010406	RNaseX25	0.534133	1	0.632004	29.7841	42.6925
FBgn0010407	Ror	0	1	0.678355	0.231921	0.34481
FBgn0010408	RpS9	-0.292345	1	-0.324879	638.122	471.188
FBgn0010409	RpL18A	-0.249335	1	-0.275045	1603.54	1225.68
FBgn0010411	RpS18	-0.153687	1	-0.186986	954.486	775.48
FBgn0010412	RpS19a	-0.247165	1	-0.278901	533.605	406.772
FBgn0010414	SerT	-0.442286	1	-2.2925	0.117828	0.0155717
FBgn0010415	Sdc	0.577284	1	0.640952	27.7844	40.0732
FBgn0010416	TH1	0	1	0.127743	11.7227	11.8433
FBgn0010417	Taf6	0	1	-0.0930502	9.79862	8.49192
FBgn0010421	TfIIFbeta	0	1	0.0526373	10.1483	9.72797
FBgn0010422	TfIIS	0	1	0.0710764	12.3281	11.9739
FBgn0010423	TpnC47D	-0.698284	1	-0.851519	46.6099	23.8692
FBgn0010424	TpnC73F	0	1	0.0153274	49.4033	46.1737
FBgn0010425	epsilonTry	-1.33111	1	-1.3461	6119.25	2226.26
FBgn0010431	mtrm	-5.37543	1	-6.99294	10.9527	0.0531178
FBgn0010433	ato	0	1	0.514857	0	0
FBgn0010434	cora	1.40623	1	1.45541	25.5916	64.9157
FBgn0010435	emp	-0.532045	1	-0.613386	33.4728	20.2324
FBgn0010438	mtSSB	0	1	-0.180167	21.5257	17.5527
FBgn0010441	pll	0.346855	1	0.552896	5.94381	8.06538
FBgn0010452	trn	0.183049	1	0.356965	5.15214	6.10212
FBgn0010453	Wnt4	0	1	-0.420603	0.990709	0.680482
FBgn0010470	Fkbp14	0.501736	1	0.567999	61.3986	84.1873
FBgn0010473	tutl	-2.54027	1	-3.24536	0.59924	0.0557286
FBgn0010482	hlk	-0.242758	1	-0.34723	6.64246	4.82813
FBgn0010488	NAT1	0.41131	1	0.451953	54.0212	68.3461
FBgn0010497	dmGlut	0.484636	1	0.551455	45.0579	61.077
FBgn0010501	Dcp-1	-0.145265	1	-0.282123	20.4147	15.521
FBgn0010504	kermit	0.7932	1	0.854653	44.3994	74.2627
FBgn0010516	wal	0.0725732	1	0.127666	119.317	120.564
FBgn0010520	Bka	-0.150146	1	-0.427496	12.044	8.26451
FBgn0010531	Ccs	0.368747	1	0.544522	16.1952	21.8482
FBgn0010548	Aldh-III	0.124113	1	0.218179	17.3768	18.6945
FBgn0010549	l(2)03659	0.245099	1	0.898185	0.219504	0.380337
FBgn0010551	Phb2	0.12011	1	0.196951	49.9205	52.9227
FBgn0010583	dock	0.337448	1	0.489663	5.764	7.48547
FBgn0010590	Prosbeta1	0.549971	1	0.651916	53.2153	77.3395
FBgn0010591	Sply	0.339188	1	0.407565	50.8105	62.3355
FBgn0010602	lwr	0.282274	1	0.382219	27.8675	33.5923
FBgn0010607	l(2)05714	0.216443	1	0.435366	8.26585	10.337
FBgn0010611	Hmgs	0.125721	1	0.21764	23.3981	25.163
FBgn0010612	ATPsynG	0	1	-0.0148812	172.115	157.546
FBgn0010620	CG10939	-0.523802	1	-0.660086	24.8341	14.5265
FBgn0010621	CCT5	0.964823	1	1.02608	56.387	106.215
FBgn0010622	DCTN3-p24	0.99495	1	1.15593	13.1785	27.1742
FBgn0010638	Sec61beta	0.520934	1	0.607107	81.3812	114.654
FBgn0010651	MFS14	-0.176727	1	-0.235368	58.3611	45.8498
FBgn0010660	Nup214	-0.22349	1	-0.356509	7.31928	5.28501
FBgn0010741	Pfdn2	0	1	0.116446	41.9241	42.0285
FBgn0010747	Srp54k	0.515919	1	0.607757	28.1534	39.6821
FBgn0010750	atms	0.110038	1	0.307343	6.73426	7.70552
FBgn0010762	simj	0.067996	1	0.21964	4.6849	5.04462
FBgn0010768	sqz	-0.672283	1	-1.05516	1.9332	0.85458
FBgn0010770	ppan	-0.577873	1	-0.826955	9.21206	4.79117
FBgn0010772	Xe7	0.130581	1	0.231089	16.3684	17.7677
FBgn0010774	Ref1	0	1	0.0573781	60.9781	58.6816
FBgn0010786	l(3)02640	1.12473	1	1.25105	9.59901	21.139
FBgn0010803	TrpRS	0.675282	1	0.805342	15.7126	25.4007
FBgn0010808	Chchd3	0.0401491	1	0.137609	63.8988	65.0084
FBgn0010825	Gug	0.0918863	1	0.167107	11.29	11.7239
FBgn0010830	l(3)04053	0	1	0.0644363	7.08407	6.84826
FBgn0010877	l(3)05822	0.139549	1	0.251243	12.3867	13.6346
FBgn0010894	sinu	0	1	-0.0480795	4.13404	3.69376
FBgn0010905	Spn	-0.109811	1	-0.174268	15.0664	12.3484
FBgn0010909	msn	0.9472	1	0.998775	23.2623	42.9963
FBgn0010926	l(3)07882	0	1	-0.0678557	14.6575	12.9317
FBgn0011016	SsRbeta	0.600781	1	0.68947	62.279	92.899
FBgn0011020	Sas-4	-0.420683	1	-0.773574	2.32613	1.25242
FBgn0011202	dia	0.64517	1	0.699978	22.9974	34.5541
FBgn0011204	cue	-0.756293	1	-0.840502	43.7735	22.6034
FBgn0011205	fbl	0.816415	1	0.881545	29.3731	50.0544
FBgn0011206	bol	-0.362077	1	-0.552623	2.52525	1.59053
FBgn0011207	pelo	-0.0989215	1	-0.26131	12.2659	9.45943
FBgn0011211	blw	-0.00915468	1	-0.0338727	441.775	399.117
FBgn0011217	eff	0.530767	1	0.571093	125.519	172.475
FBgn0011224	heph	-0.111506	1	-0.286021	1.80887	1.37115
FBgn0011225	jar	0.852328	1	0.899218	35.1299	60.601
FBgn0011227	ox	0.239581	1	0.353291	122.59	144.836
FBgn0011230	poe	0.0966826	1	0.141592	17.3807	17.733
FBgn0011232	scat	0.250908	1	0.396249	6.87108	8.36323
FBgn0011236	ken	-0.247853	1	-0.433775	6.69802	4.5818
FBgn0011239	ms(2)35Ci	0	1	0.514857	0	0
FBgn0011244	Hsp60B	0	1	-1.07011	0.0199233	0
FBgn0011259	Sema1a	-0.123509	1	-0.549274	0.394114	0.247615
FBgn0011260	Sema2a	0.60404	1	0.790491	3.09373	4.95077
FBgn0011270	Pglym87	0	1	-0.485143	0.0202263	0
FBgn0011272	RpL13	-0.194521	1	-0.222815	683.156	541.425
FBgn0011273	Acam	0	1	0.514857	0	0
FBgn0011274	Dif	0.202742	1	0.300326	9.86873	11.2394
FBgn0011276	HLH3B	0	1	1.51486	0	0.0203097
FBgn0011277	HLH4C	0	1	0.514857	0	0
FBgn0011278	lbe	0	1	0.514857	0	0
FBgn0011279	Obp69a	0	1	0.877427	0.241159	0.424942
FBgn0011280	Obp19d	0	1	-2.65507	0.159459	0
FBgn0011281	Obp83a	0	1	0.514857	0	0
FBgn0011282	Obp84a	0	1	0.1096	1.28933	1.27795
FBgn0011283	Obp28a	0	1	0.514857	0	0
FBgn0011284	RpS4	-0.264194	1	-0.292461	585.713	442.32
FBgn0011286	RyR	0	1	-0.0505719	1.37251	1.22515
FBgn0011288	Snap25	0	1	-2.07011	0.0480839	0
FBgn0011289	TfIIA-L	0.309614	1	0.417476	26.7615	33.0573
FBgn0011290	Taf12	0.333481	1	0.517012	11.8797	15.7233
FBgn0011291	Taf11	0.0659665	1	0.405232	5.76175	7.05462
FBgn0011293	a10	0	1	-0.485143	0.0387046	0
FBgn0011294	a5	0	1	0.514857	0	0
FBgn0011296	l(2)efl	-0.500747	1	-0.591849	125.424	76.9481
FBgn0011297	Alg3	0.38225	1	0.588161	6.65835	9.25895
FBgn0011300	babo	0.106997	1	0.200493	12.4471	13.2277
FBgn0011305	Rsf1	0	1	0.169299	10.3493	10.7605
FBgn0011327	Uch-L5	0	1	0.103893	16.6874	16.5817
FBgn0011335	vers	0	1	0.216633	4.80103	5.15639
FBgn0011336	Stt3B	0.942191	1	1.01126	32.63	60.8373
FBgn0011361	ND-ACP	0.271179	1	0.364313	71.5183	85.1469
FBgn0011455	ND-SGDH	0	1	0.0592909	125.47	120.908
FBgn0011474	PR-Set7	0	1	0.118761	4.75844	4.7771
FBgn0011476	l(3)neo43	0	1	-0.153067	5.91513	4.9031
FBgn0011481	Ssdp	-0.05206	1	-0.143296	13.7771	11.5358
FBgn0011509	SrpRbeta	0.125356	1	0.288053	17.9238	20.2377
FBgn0011554	etaTry	0.800621	1	0.874492	88.2156	149.596
FBgn0011555	thetaTry	-0.72325	1	-0.75619	739.482	404.924
FBgn0011556	zetaTry	-0.597193	1	-0.696729	86.2757	49.2151
FBgn0011559	Acp36DE	0	1	0.514857	0	0
FBgn0011566	Smyd3	0.00257187	1	0.230289	6.04062	6.55103
FBgn0011569	can	0	1	0.514857	0	0
FBgn0011570	cpb	0.971763	1	1.04854	36.6442	70.1115
FBgn0011573	Cdc37	0.926902	1	1.04895	17.2867	33.0889
FBgn0011576	Cyp4d2	-0.115974	1	-0.26131	12.7118	9.80459
FBgn0011581	Ms	0	1	0.514857	0	0
FBgn0011582	Dop1R1	0	1	-0.315218	0.0226009	0.0159299
FBgn0011584	Trp1	0.373536	1	0.444436	41.0173	51.6239
FBgn0011586	e(r)	0.130291	1	0.25565	20.5536	22.693
FBgn0011589	Elk	0.451032	1	1.08909	0.180453	0.357719
FBgn0011591	fng	0.68124	1	0.941121	3.21509	5.7146
FBgn0011592	fra	1.18302	1	1.28184	6.30586	14.1845
FBgn0011596	fzo	0	1	-0.807071	0.128497	0.0606489
FBgn0011603	ine	-0.259544	1	-0.396586	9.43684	6.62701
FBgn0011604	Iswi	0	1	0.0714147	8.43039	8.19095
FBgn0011606	Klp3A	-0.569683	1	-0.859309	2.24448	1.14036
FBgn0011638	La	0	1	-0.0136133	38.8332	35.5742
FBgn0011640	lark	0.634088	1	0.731699	21.9655	33.739
FBgn0011642	Zyx	0.214822	1	0.322908	19.1111	22.1086
FBgn0011648	Mad	0.649736	1	0.732514	19.6236	30.1583
FBgn0011653	mas	0	1	0.514857	0.00600096	0.00793063
FBgn0011655	Med	0.490858	1	0.62974	7.18275	10.2799
FBgn0011656	Mef2	0	1	0.0964937	6.22203	6.1521
FBgn0011659	Mlh1	-0.0583937	1	-0.445251	2.25272	1.5235
FBgn0011660	Pms2	0	1	-0.426591	1.21278	0.83
FBgn0011661	Moe	0.943663	1	0.975433	92.6304	168.459
FBgn0011666	msi	-0.63474	1	-0.918683	0.946519	0.461515
FBgn0011668	Mst57Da	0	1	-0.485143	0.0675246	0
FBgn0011669	Mst57Db	0	1	0.514857	0	0
FBgn0011670	Mst57Dc	0	1	0.514857	0	0
FBgn0011672	Mvl	-0.528648	1	-0.601157	26.1504	15.9418
FBgn0011674	insc	0.952593	1	1.09872	4.91755	9.74454
FBgn0011676	Nos	0	1	0.514857	0.0630135	0.0832762
FBgn0011692	pav	-0.427939	1	-0.75401	2.36768	1.29321
FBgn0011693	Pdh	0.0791176	1	0.460409	0.603791	0.767257
FBgn0011694	EbpII	0	1	-0.485143	0.0360946	0
FBgn0011695	EbpIII	-0.758851	1	-0.815959	227.93	119.735
FBgn0011701	repo	0	1	-1.2925	0.0952241	0.029041
FBgn0011703	RnrL	0	1	-0.0707392	9.6911	8.53075
FBgn0011704	RnrS	0.535803	1	0.648702	23.2267	33.6813
FBgn0011705	rost	0.467359	1	0.580858	22.4314	31.033
FBgn0011706	rpr	0	1	-0.97057	0.316639	0.128756
FBgn0011708	Syx5	0.683343	1	0.782991	24.4101	38.8516
FBgn0011710	Septin1	0.0626833	1	0.208227	12.9442	13.8283
FBgn0011715	Snr1	0	1	-0.055459	13.6769	12.1658
FBgn0011722	Tig	0.116067	1	0.370673	1.14762	1.37201
FBgn0011723	byn	-0.382994	1	-0.963191	0.960633	0.448715
FBgn0011725	twin	0	1	-0.011829	9.12576	8.36971
FBgn0011726	tsr	1.23374	1	1.272	364.683	814.59
FBgn0011737	Wee1	0	1	0.0987711	3.78998	3.75105
FBgn0011739	wts	0.285499	1	0.39106	7.9984	9.70076
FBgn0011740	alpha-Man-IIa	0	1	-0.169641	2.21539	1.81899
FBgn0011741	Arp6	0	1	0.0614133	9.28651	8.95691
FBgn0011742	Arp2	0.76725	1	0.823603	51.4501	84.2225
FBgn0011743	Arp53D	0	1	0.514857	0	0
FBgn0011745	Arp1	0.954474	1	1.05074	30.5056	58.4587
FBgn0011746	ana	-1.98254	1	-2.81666	1.26075	0.155508
FBgn0011747	Ank	0.235945	1	0.288569	31.1338	35.1715
FBgn0011754	PhKgamma	0	1	0.0389264	31.2092	29.6527
FBgn0011758	B-H1	0	1	0.514857	0	0
FBgn0011760	ctp	0.657005	1	0.712408	32.4151	49.126
FBgn0011761	dhd	-8.03371	1	-9.54415	98.0309	0.0911067
FBgn0011762	Prim1	0	1	0.0611387	1.74837	1.6821
FBgn0011763	Dp	-0.129918	1	-0.231005	20.0858	15.8252
FBgn0011766	E2f1	0.292291	1	0.36707	14.4614	17.2503
FBgn0011768	Fdh	0.11486	1	0.202806	53.7394	57.202
FBgn0011769	Fdx1	0.0879567	1	0.369209	8.91443	10.6459
FBgn0011770	Gip	-0.230084	1	-0.330979	67.5772	49.6767
FBgn0011771	Hem	0.811196	1	0.921797	9.33715	16.3632
FBgn0011774	Irbp	0	1	-0.161502	5.14683	4.25115
FBgn0011785	BRWD3	0.107956	1	0.20757	7.7191	8.24348
FBgn0011787	mRpL12	0.206696	1	0.36718	27.4765	32.775
FBgn0011802	Gem3	-0.261772	1	-0.61841	1.50069	0.900148
FBgn0011812	Lcp1Psi	0	1	0.514857	0	0
FBgn0011817	nmo	-0.694074	1	-0.930259	2.29409	1.11082
FBgn0011818	oaf	0	1	-0.0935172	6.76137	5.85805
FBgn0011822	Pgcl	0.384542	1	0.454703	78.3337	99.2942
FBgn0011824	CG4038	-0.824841	1	-0.990137	35.3834	16.4559
FBgn0011826	Pp2B-14D	0.10525	1	0.192497	13.5989	14.372
FBgn0011828	Pxn	-0.514533	1	-0.659713	6.30173	3.68678
FBgn0011829	Ret	0	1	-0.115909	0.424435	0.360167
FBgn0011832	Ser12	-3.49861	1	-6.2665	2.83084	0
FBgn0011834	Ser6	0.606897	1	0.710243	48.0073	72.6506
FBgn0011836	Taf2	0	1	0.000886038	3.77361	3.49021
FBgn0011837	Tis11	0.38317	1	0.446779	24.9649	31.4717
FBgn0011840	tRNA:Ala-AGC-2-3	0	1	0.514857	0	0
FBgn0011844	tRNA:Asp-GTC-1-10	0	1	0.514857	0	0
FBgn0011845	tRNA:Asp-GTC-1-11	0	1	-0.485143	0.304799	0
FBgn0011848	tRNA:Glu-TTC-1-6	0	1	0.514857	0	0
FBgn0011849	tRNA:Glu-TTC-1-5	0	1	1.51486	0	0.40281
FBgn0011850	tRNA:Glu-TTC-1-4	0	1	0.514857	0	0
FBgn0011851	tRNA:Glu-CTC-3-4	0	1	0.514857	0	0
FBgn0011852	tRNA:Glu-CTC-3-5	0	1	0.514857	0	0
FBgn0011853	tRNA:Glu-CTC-3-6	0	1	0.514857	0	0
FBgn0011854	tRNA:Glu-CTC-3-8	0	1	0.514857	0	0
FBgn0011855	tRNA:Glu-CTC-3-9	0	1	0.514857	0	0
FBgn0011858	tRNA:Phe-GAA-1-8	0	1	0.514857	0	0
FBgn0011859	tRNA:Gly-GCC-1-1	0	1	0.514857	0	0
FBgn0011860	tRNA:Gly-GCC-1-2	0	1	0.514857	0	0
FBgn0011861	tRNA:Gly-GCC-1-3	0	1	0.514857	0	0
FBgn0011862	tRNA:Gly-GCC-1-4	0	1	0.514857	0	0
FBgn0011863	tRNA:Gly-GCC-1-5	0	1	0.514857	0	0
FBgn0011864	tRNA:Gly-GCC-1-6	0	1	0.514857	0	0
FBgn0011865	tRNA:Gly-GCC-1-7	0	1	0.514857	0	0
FBgn0011866	tRNA:Gly-GCC-2-1	0	1	0.514857	0	0
FBgn0011867	tRNA:Gly-GCC-1-8	0	1	-0.485143	0.309092	0
FBgn0011868	tRNA:Gly-GCC-1-9	0	1	0.514857	0	0
FBgn0011869	tRNA:Gly-GCC-1-10	0	1	0.514857	0	0
FBgn0011870	tRNA:Gly-GCC-1-11	0	1	0.514857	0	0
FBgn0011871	tRNA:Gly-GCC-1-12	0	1	0.514857	0	0
FBgn0011872	tRNA:Gly-GCC-1-13	0	1	0.514857	0	0
FBgn0011877	tRNA:His-GTG-2-1Psi	0	1	0.514857	0	0
FBgn0011878	tRNA:His-GTG-1-4	0	1	0.514857	0	0
FBgn0011879	tRNA:Ala-TGC-2-1	0	1	0.514857	0	0
FBgn0011880	tRNA:Ile-AAT-1-1	0	1	0.514857	0	0
FBgn0011881	tRNA:Ile-AAT-1-3	0	1	0.514857	0	0
FBgn0011882	tRNA:Ile-AAT-1-4	0	1	0.514857	0	0
FBgn0011883	tRNA:Ile-AAT-1-5	0	1	0.514857	0	0
FBgn0011884	tRNA:Ile-AAT-1-6	0	1	0.514857	0	0
FBgn0011885	tRNA:Ile-AAT-1-7	0	1	0.514857	0	0
FBgn0011887	tRNA:Lys-CTT-1-4	0	1	0.514857	0	0
FBgn0011888	tRNA:Lys-CTT-1-3	0	1	0.514857	0	0
FBgn0011889	tRNA:Lys-CTT-1-2	0	1	0.514857	0	0
FBgn0011890	tRNA:Lys-CTT-1-5	0	1	0.514857	0	0
FBgn0011891	tRNA:Lys-CTT-1-1	0	1	0.514857	0	0
FBgn0011892	tRNA:Lys-CTT-1-6	0	1	0.514857	0	0
FBgn0011893	tRNA:Lys-CTT-1-7	0	1	0.514857	0	0
FBgn0011894	tRNA:Lys-CTT-1-8	0	1	0.514857	0	0
FBgn0011895	tRNA:Lys-CTT-1-9	0	1	1.51486	0	0.397292
FBgn0011896	tRNA:Lys-CTT-1-10	0	1	0.514857	0	0
FBgn0011897	tRNA:Lys-CTT-1-11	0	1	0.514857	0	0
FBgn0011902	tRNA:Lys-TTT-1-1	0	1	0.514857	0	0
FBgn0011904	tRNA:Lys-TTT-2-4	0	1	0.514857	0	0
FBgn0011905	tRNA:Lys-TTT-2-5	0	1	0.514857	0	0
FBgn0011906	tRNA:Leu-CAG-1-1	0	1	0.514857	0	0
FBgn0011909	tRNA:Leu-CAA-2-1	0	1	1.51486	0	0.349425
FBgn0011910	tRNA:Leu-CAA-1-1	0	1	0.514857	0	0
FBgn0011915	tRNA:Met-CAT-1-1	0	1	0.514857	0	0
FBgn0011916	tRNA:Met-CAT-1-2	0	1	0.514857	0	0
FBgn0011919	tRNA:Met-CAT-1-5	0	1	0.514857	0.601247	0.794584
FBgn0011921	tRNA:iMet-CAT-2-1	0	1	0.514857	0	0
FBgn0011927	tRNA:iMet-CAT-1-4	0	1	0.514857	0	0
FBgn0011928	tRNA:iMet-CAT-1-5	0	1	0.514857	0	0
FBgn0011931	tRNA:Asn-GTT-1-6	0	1	0.514857	0	0
FBgn0011932	tRNA:Asn-GTT-1-5	0	1	0.514857	0	0
FBgn0011933	tRNA:Asn-GTT-1-4	0	1	0.514857	0	0
FBgn0011934	tRNA:Asn-GTT-1-8	0	1	0.514857	0	0
FBgn0011935	tRNA:Asn-GTT-1-7	0	1	0.514857	0	0
FBgn0011936	tRNA:Asn-GTT-1-3	0	1	0.514857	0	0
FBgn0011937	tRNA:Asn-GTT-1-2	0	1	0.514857	0	0
FBgn0011938	tRNA:Asn-GTT-1-1	0	1	0.514857	0	0
FBgn0011944	tRNA:Pro-TGG-1-1	0	1	0.514857	0	0
FBgn0011945	tRNA:Pro-TGG-1-2	0	1	0.514857	0	0
FBgn0011948	tRNA:Arg-TCG-3-1	0	1	0.514857	0	0
FBgn0011949	tRNA:Arg-TCG-3-2	0	1	0.514857	0	0
FBgn0011950	tRNA:Arg-TCG-3-3	0	1	0.514857	0	0
FBgn0011951	tRNA:Arg-TCG-3-4	0	1	0.514857	0	0
FBgn0011952	tRNA:Arg-TCG-2-1	0	1	0.514857	0	0
FBgn0011953	tRNA:Arg-TCG-1-1	0	1	0.514857	0	0
FBgn0011954	tRNA:Arg-TCG-2-2	0	1	0.514857	0	0
FBgn0011955	tRNA:Arg-ACG-1-5	0	1	0.514857	0	0
FBgn0011956	tRNA:Arg-ACG-1-3	0	1	0.514857	0	0
FBgn0011957	tRNA:Arg-ACG-1-2	0	1	0.514857	0	0
FBgn0011958	tRNA:Arg-ACG-1-1	0	1	0.514857	0	0
FBgn0011959	tRNA:Arg-ACG-1-10	0	1	0.514857	0	0
FBgn0011960	tRNA:Arg-ACG-1-9	0	1	0.514857	0	0
FBgn0011961	tRNA:Arg-ACG-1-8	0	1	0.514857	0	0
FBgn0011962	tRNA:Arg-ACG-1-7	0	1	0.514857	0	0
FBgn0011963	tRNA:Arg-ACG-1-6	0	1	0.514857	0	0
FBgn0011965	tRNA:Arg-TCG-4-1	0	1	0.514857	0	0
FBgn0011966	tRNA:Arg-TCG-2-3	0	1	0.514857	0	0
FBgn0011970	tRNA:Ser-GCT-2-1	0	1	0.514857	0	0
FBgn0011971	tRNA:Ser-GCT-2-2	0	1	0.514857	0	0
FBgn0011974	tRNA:Ser-AGA-1-1	0	1	0.514857	0	0
FBgn0011975	tRNA:Ser-CGA-1-1	0	1	0.514857	0	0
FBgn0011976	tRNA:Ser-CGA-1-2	0	1	0.514857	0	0
FBgn0011977	tRNA:Ser-CGA-1-3	0	1	0.514857	0	0
FBgn0011980	tRNA:Ser-AGA-3-1	0	1	0.514857	0	0
FBgn0011981	tRNA:Ser-AGA-3-2	0	1	0.514857	0	0
FBgn0011982	tRNA:Ser-AGA-2-1	0	1	0.514857	0	0
FBgn0011983	tRNA:Ser-AGA-2-2	0	1	0.514857	0	0
FBgn0011984	tRNA:Ser-AGA-2-4	0	1	0.514857	0	0
FBgn0011985	tRNA:Ser-AGA-2-3	0	1	0.514857	0	0
FBgn0011986	tRNA:Ser-AGA-2-5	0	1	0.514857	0	0
FBgn0011987	tRNA:SeC-TCA-1-1	-0.442286	1	-2.2925	5.04494	0.66672
FBgn0011993	tRNA:Thr-AGT-1-5	0	1	0.514857	0	0
FBgn0011994	tRNA:Thr-AGT-1-6	0	1	0.514857	0	0
FBgn0011998	tRNA:Val-CAC-2-2	0	1	0.514857	0	0
FBgn0011999	tRNA:Val-CAC-2-1	0	1	0.514857	0	0
FBgn0012000	tRNA:Val-CAC-2-3	0	1	0.514857	0	0
FBgn0012001	tRNA:Val-CAC-2-4	0	1	0.514857	0	0
FBgn0012002	tRNA:Val-CAC-1-1	0	1	0.514857	0	0
FBgn0012003	tRNA:Val-CAC-2-5	0	1	0.514857	0	0
FBgn0012004	tRNA:Val-CAC-2-6	0	1	0.514857	0	0
FBgn0012009	tRNA:Val-AAC-2-4	0	1	0.514857	0	0
FBgn0012010	tRNA:Val-AAC-2-3	0	1	1.51486	0	0.397292
FBgn0012011	tRNA:Val-AAC-1-1	0	1	0.514857	0	0
FBgn0012016	tRNA:Tyr-GTA-1-3	0	1	0.514857	0	0
FBgn0012017	tRNA:Tyr-GTA-1-2	0	1	0.514857	0	0
FBgn0012018	tRNA:Tyr-GTA-1-9	0	1	1.51486	0	0.397292
FBgn0012024	tRNA:Tyr-GTA-1-8	0	1	0.514857	0	0
FBgn0012025	tRNA:Tyr-GTA-1-7	0	1	0.514857	0	0
FBgn0012026	tRNA:Tyr-GTA-1-6	0	1	0.514857	0	0
FBgn0012027	tRNA:Tyr-GTA-1-5	0	1	0.514857	0	0
FBgn0012028	tRNA:Tyr-GTA-1-4	0	1	0.514857	0	0
FBgn0012034	AcCoAS	0.570194	1	0.613153	71.8266	101.617
FBgn0012036	Aldh	0	1	0.0190473	127.135	119.148
FBgn0012037	Ance	0.312144	1	0.341611	277.621	325.376
FBgn0012042	AttA	2.58849	1	3.29383	0.583361	5.50677
FBgn0012051	CalpA	0.0721099	1	0.265703	4.21685	4.68758
FBgn0012058	Cdc27	0.0515368	1	0.189431	7.92591	8.35779
FBgn0012344	Dh44	-1.77189	1	-2.2925	2.67695	0.495044
FBgn0013263	Trl	-0.113715	1	-0.208707	11.5272	9.22379
FBgn0013269	Fkbp39	-0.644883	1	-0.750122	57.6766	31.7038
FBgn0013272	Gp150	0.416652	1	0.437071	247.909	310.43
FBgn0013275	Hsp70Aa	0.40961	1	0.424121	1018.08	1263.44
FBgn0013276	Hsp70Ab	0.40747	1	0.420483	1271.15	1573.53
FBgn0013277	Hsp70Ba	0.189281	1	0.20748	718.904	767.763
FBgn0013278	Hsp70Bb	0.197409	1	0.213059	960.749	1030.02
FBgn0013279	Hsp70Bc	0.192406	1	0.209571	786.561	841.237
FBgn0013300	ProtA	0	1	0.514857	0	0
FBgn0013301	ProtB	0	1	0.514857	0	0
FBgn0013303	Nca	0	1	0.157562	8.54385	8.80715
FBgn0013305	Nmda1	1.21826	1	1.28459	34.2231	77.1193
FBgn0013307	Odc1	0.012355	1	0.0453714	0.297744	0.277756
FBgn0013308	Odc2	0	1	-1.80707	0.0692287	0
FBgn0013323	Ptth	0	1	0.362854	0.758754	0.899894
FBgn0013325	RpL11	-0.256011	1	-0.296287	411.311	309.786
FBgn0013334	Sap47	0.0628586	1	0.146733	12.6167	12.9176
FBgn0013342	nSyb	1.06183	1	1.44836	0.59283	1.50282
FBgn0013343	Syx1A	1.16114	1	1.26857	8.12152	18.1021
FBgn0013347	TfIIA-S	0	1	0.136002	44.7802	45.5012
FBgn0013348	TpnC41C	0	1	-3.07011	0.128405	0
FBgn0013432	bcn92	0	1	0.0613689	15.9604	15.3929
FBgn0013433	beat-Ia	0	1	1.51486	0	0.0101053
FBgn0013435	Cdc2rk	0	1	-0.320756	4.05229	2.99065
FBgn0013467	igl	0	1	-0.726151	0.189578	0.100215
FBgn0013469	klu	0.584133	1	0.80692	1.87306	3.03217
FBgn0013531	MED20	0.2515	1	0.641234	2.98391	4.307
FBgn0013548	l(2)dtl	0	1	-0.261154	3.19297	2.45968
FBgn0013563	Pex1	0.0128043	1	0.197762	4.98548	5.28683
FBgn0013576	mtd	0.240953	1	0.283171	21.9695	24.7262
FBgn0013672	mt:ATPase6	-0.391148	1	-0.408622	3467.68	2416.17
FBgn0013673	mt:ATPase8	-3.22823	1	-4.50751	35.0857	1.25319
FBgn0013674	mt:CoI	-0.376507	1	-0.385426	5793.95	4102.51
FBgn0013675	mt:CoII	-0.43033	1	-0.450033	2738.77	1854.29
FBgn0013676	mt:CoIII	-0.400744	1	-0.411064	8522.81	5928.42
FBgn0013678	mt:Cyt-b	-0.177264	1	-0.19016	3434.58	2784.38
FBgn0013679	mt:ND1	-0.125366	1	-0.16943	352.32	289.745
FBgn0013680	mt:ND2	-7.87125	1	-8.19194	886.5	2.77561
FBgn0013681	mt:ND3	-0.716358	1	-0.811982	264.462	139.277
FBgn0013683	mt:ND4L	0	1	-0.412994	11.6892	8.07281
FBgn0013684	mt:ND5	-0.0941356	1	-0.129057	301.818	255.261
FBgn0013685	mt:ND6	-0.743989	1	-1.61443	2.88427	0.828638
FBgn0013686	mt:lrRNA	-0.386544	1	-0.390044	43760.5	30886.4
FBgn0013687	mt:ori	0	1	-1.48514	0.0142874	0
FBgn0013688	mt:srRNA	-0.336248	1	-0.466131	54.6962	36.6034
FBgn0013689	mt:tRNA:Ala-TGC	0	1	-0.707536	4.3891	2.23095
FBgn0013690	mt:tRNA:Cys-GCA	0	1	0.514857	0	0
FBgn0013691	mt:tRNA:Asp-GTC	0	1	-2.07011	1.63772	0
FBgn0013692	mt:tRNA:Glu-TTC	0	1	0.514857	0	0
FBgn0013693	mt:tRNA:Phe-GAA	0	1	-0.485143	0.337623	0
FBgn0013694	mt:tRNA:Gly-TCC	-0.447063	1	-0.769287	120.531	65.1437
FBgn0013695	mt:tRNA:His-GTG	0	1	1.51486	0	0.439429
FBgn0013696	mt:tRNA:Ile-GAT	0	1	-0.485143	1.68812	0.892379
FBgn0013697	mt:tRNA:Lys-CTT	-0.812951	1	-1.00145	367.51	169.521
FBgn0013698	mt:tRNA:Leu-TAG	3.27732	1	3.39239	317.028	3081.83
FBgn0013699	mt:tRNA:Leu-TAA	-0.504788	1	-0.653515	539.992	317.268
FBgn0013700	mt:tRNA:Met-CAT	0	1	-2.80707	2.86246	0
FBgn0013701	mt:tRNA:Asn-GTT	0	1	-2.65507	2.66006	0
FBgn0013702	mt:tRNA:Pro-TGG	0	1	0.514857	0	0
FBgn0013703	mt:tRNA:Gln-TTG	0	1	2.09982	0	0.840647
FBgn0013704	mt:tRNA:Arg-TCG	-0.761712	1	-2.2925	14.282	2.30177
FBgn0013705	mt:tRNA:Ser-GCT	-0.797047	1	-2.60062	8.0682	0.853009
FBgn0013706	mt:tRNA:Ser-TGA	0	1	-0.0534271	56.8588	50.5343
FBgn0013707	mt:tRNA:Thr-TGT	0	1	0.514857	0	0
FBgn0013708	mt:tRNA:Val-TAC	0	1	0.514857	0.304799	0.40281
FBgn0013709	mt:tRNA:Trp-TCA	0	1	-0.485143	0.332508	0
FBgn0013710	mt:tRNA:Tyr-GTA	0	1	0.514857	0	0
FBgn0013717	not	0.135797	1	0.355416	3.64168	4.30814
FBgn0013718	nuf	-0.214812	1	-0.356253	6.16702	4.45352
FBgn0013720	pck	0	1	-0.135201	6.04318	5.08227
FBgn0013725	phyl	0	1	0.929894	0.0238668	0.0473121
FBgn0013726	pnut	0.826876	1	0.908161	21.6918	37.6541
FBgn0013732	sced	-1.17767	1	-1.56761	2.38813	0.738464
FBgn0013733	shot	0.312422	1	0.346992	14.4514	17.0005
FBgn0013746	alien	0.461248	1	0.581157	10.3792	14.3622
FBgn0013749	Arf4	0.793192	1	0.924501	26.8537	47.1521
FBgn0013750	Arf6	0.270182	1	0.371991	22.8849	27.3911
FBgn0013751	Awh	0	1	-2.65507	0.083443	0
FBgn0013753	Bgb	0	1	-0.161014	2.29703	1.89146
FBgn0013755	Bro	0	1	-1.07011	0.0589933	0
FBgn0013756	Mtor	0	1	-0.0438519	9.82752	8.81626
FBgn0013759	CASK	0.409502	1	0.503084	5.93873	7.78459
FBgn0013762	Cdk5	0.185973	1	0.370142	9.59089	11.4635
FBgn0013763	Idgf6	-1.34753	1	-1.52476	21.4608	6.88625
FBgn0013764	Chi	0.219881	1	0.362308	11.4808	13.6489
FBgn0013765	cnn	0.728094	1	0.90035	2.35535	4.06763
FBgn0013767	Crz	0	1	0.514857	0	0
FBgn0013770	Cp1	0.267628	1	0.296127	318.932	362.192
FBgn0013771	Cyp6a9	0	1	-0.0588975	59.445	52.7771
FBgn0013772	Cyp6a8	0.0944803	1	0.555499	1.28149	1.74242
FBgn0013773	Cyp6a22	-0.558833	1	-0.803673	6.43667	3.40258
FBgn0013799	Deaf1	0.275155	1	0.412977	7.30528	8.99558
FBgn0013810	Dhc36C	-3.35299	1	-4.99821	0.242157	0.00470626
FBgn0013811	Dhc62B	0	1	-0.097718	0.381187	0.328645
FBgn0013812	Dhc93AB	0.247913	1	1.95543	0.0093985	0.0372621
FBgn0013813	Dhc98D	-2.74402	1	-4.40798	0.124072	0.00364374
FBgn0013949	Elal	0.0421506	1	0.846063	0.308368	0.5162
FBgn0013953	Esp	-2.58304	1	-3.10362	3.60851	0.379115
FBgn0013954	Fkbp12	0.332858	1	0.433167	79.9468	99.8358
FBgn0013972	Gycalpha99B	0	1	-0.13722	0.195775	0.160166
FBgn0013973	Gycbeta100B	0.474514	1	1.05543	0.291455	0.563498
FBgn0013981	His4r	0.0622323	1	0.119031	223.453	224.44
FBgn0013983	imd	0.197942	1	0.398967	8.41389	10.2597
FBgn0013987	MAPk-Ak2	0.871418	1	0.93242	52.6972	93.0238
FBgn0013995	Calx	0.120215	1	0.190674	12.5466	13.2435
FBgn0013997	Nrx-IV	0	1	0.15563	3.67823	3.78831
FBgn0014000	Hf	0	1	-0.344966	1.17565	0.841585
FBgn0014006	Ask1	-0.0692207	1	-0.180904	9.9621	8.12604
FBgn0014007	Ptp69D	0.382984	1	0.528391	4.50121	6.00474
FBgn0014009	Rab2	0.601674	1	0.678427	46.3265	68.5756
FBgn0014010	Rab5	0.684838	1	0.725238	89.6585	137.093
FBgn0014011	Rac2	0.631226	1	0.693782	48.9143	73.1804
FBgn0014018	Rel	0.335445	1	0.380495	73.0618	87.9684
FBgn0014019	Rh5	0	1	2.51486	0	0.0553479
FBgn0014020	Rho1	1.27712	1	1.31593	107.933	248.544
FBgn0014022	Rlb1	-0.326132	1	-0.619793	6.12468	3.6755
FBgn0014023	mRpL47	0	1	0.160714	15.3497	15.8631
FBgn0014024	Rnp4F	0	1	0.118563	8.24194	8.27391
FBgn0014026	RpL7A	-0.261077	1	-0.282868	1082.05	822.607
FBgn0014028	SdhB	0.135347	1	0.195275	127.19	134.686
FBgn0014029	Septin2	0.958779	1	1.07156	19.2023	37.3353
FBgn0014031	Agxt	-0.456341	1	-0.671942	12.0311	6.9729
FBgn0014032	Sptr	-0.0467824	1	-0.272532	11.3471	8.67786
FBgn0014033	Sr-CI	0	1	0.354392	0.558105	0.658545
FBgn0014037	Su(Tpl)	0.497551	1	0.557112	20.7234	28.2013
FBgn0014073	Tie	0	1	-0.157216	1.60526	1.32937
FBgn0014075	Uggt	0.727072	1	0.8337	7.33994	12.1007
FBgn0014076	Vm32E	-8.18382	1	-10.9161	121.382	0
FBgn0014092	CG4278	0	1	0.0174778	14.4927	13.5599
FBgn0014127	barr	0	1	0.218325	2.75451	2.96207
FBgn0014133	bif	0.569833	1	0.617575	23.6754	33.5977
FBgn0014135	bnl	1.17557	1	1.33732	3.19627	7.47482
FBgn0014141	cher	0.73481	1	0.788741	16.4428	26.2737
FBgn0014143	croc	-0.668095	1	-1.17508	1.58958	0.642574
FBgn0014163	fax	0	1	0.0223816	11.4494	10.7532
FBgn0014179	gcm	0	1	0.514857	0	0
FBgn0014184	Oda	0.175365	1	0.197406	467.785	496.1
FBgn0014189	Hel25E	0	1	-0.0784894	31.5533	27.6347
FBgn0014269	prod	0.179583	1	0.368867	9.12449	10.8963
FBgn0014340	mof	0.0156789	1	0.267159	2.85423	3.17544
FBgn0014342	mia	-0.176804	1	-0.425362	4.39757	3.02341
FBgn0014343	mirr	-0.784614	1	-1.10006	2.46408	1.05815
FBgn0014366	noi	0	1	0.0760574	8.90097	8.67417
FBgn0014368	nol	0	1	1.25182	0.0772729	0.204242
FBgn0014380	RhoL	0.749104	1	0.817031	68.5564	111.716
FBgn0014388	sty	1.0045	1	1.11127	6.578	13.1465
FBgn0014391	sun	0	1	0.0731188	194.096	188.837
FBgn0014395	tilB	-0.474424	1	-0.861411	4.137	2.09295
FBgn0014396	tim	-0.152658	1	-0.205653	32.9728	26.4436
FBgn0014411	Vps26	0.447421	1	0.545924	19.8139	26.7556
FBgn0014417	CG13397	-1.11686	1	-1.56081	2.06448	0.63961
FBgn0014427	CG11899	-0.158266	1	-0.313102	23.9982	17.8552
FBgn0014454	Acp1	-2.84658	1	-5.63489	1.79043	0
FBgn0014455	Ahcy	-0.764881	1	-0.844495	64.9044	33.4231
FBgn0014464	Cp7Fa	0	1	-1.65507	0.148406	0.0245159
FBgn0014465	Cp7Fb	-0.950684	1	-3.87746	0.209704	0
FBgn0014466	Cp7Fc	-0.695181	1	-2.65507	0.32957	0.0256204
FBgn0014469	Cyp4e2	-0.66978	1	-0.765449	48.2061	26.2198
FBgn0014848	Eig71Eh	0	1	0.514857	0	0
FBgn0014849	Eig71Ei	0	1	0.514857	0	0
FBgn0014850	Eig71Ej	0	1	0.514857	0	0
FBgn0014851	Eig71Ek	0	1	0.514857	0	0
FBgn0014857	His3.3A	0.705657	1	0.774618	95.0096	150.337
FBgn0014859	Hr38	0.605418	1	1.18946	0.145278	0.308695
FBgn0014861	Mcm2	-1.23586	1	-1.50451	5.6719	1.84142
FBgn0014863	Mlp84B	0.211584	1	0.28426	32.4914	36.5951
FBgn0014865	Mtk	4.00775	1	5.40563	0.409431	19.1545
FBgn0014868	Ost48	0.936724	1	1.0295	32.0987	60.6116
FBgn0014869	Pglym78	0	1	-0.00661062	103.024	94.8447
FBgn0014870	Psi	0.0103635	1	0.124514	7.74071	7.80361
FBgn0014877	Roe1	0	1	-0.0659325	17.7625	15.6858
FBgn0014879	Set	-0.0463002	1	-0.218733	18.679	14.8361
FBgn0014903	CG14630	1.65455	1	1.72527	51.6479	157.975
FBgn0014906	Hydr2	1.17293	1	1.23847	32.177	70.2268
FBgn0014930	CG2846	0.206908	1	0.345655	22.5984	26.5575
FBgn0014931	CG2678	-1.60908	1	-2.09395	3.33072	0.709492
FBgn0014949	btn	0	1	-1.2925	0.598095	0.182404
FBgn0015000	betaggt-I	0.155745	1	0.262715	26.6077	29.5225
FBgn0015001	iotaTry	-0.796459	1	-0.881005	151.687	76.1577
FBgn0015008	Actn3	0	1	-0.485143	0.0354722	0.0156262
FBgn0015010	Ag5r	-0.0339828	1	-0.088023	120.713	105.035
FBgn0015011	AhcyL2	-0.96242	1	-1.12834	18.3009	7.73297
FBgn0015019	CCT3	0.793316	1	0.858755	47.5503	79.7597
FBgn0015024	CkIalpha	0.314157	1	0.368528	52.3331	62.4897
FBgn0015025	CkIIalpha-i1	0	1	0.343745	2.09071	2.45193
FBgn0015031	cype	0.0437689	1	0.129393	149.498	151.234
FBgn0015032	Cyp4c3	0	1	-1.70754	0.149681	0.0304326
FBgn0015033	Cyp4d8	-1.3781	1	-1.68818	8.49681	2.42445
FBgn0015034	Cyp4e1	0.426282	1	0.506942	42.9993	56.5152
FBgn0015035	Cyp4e3	0	1	-0.0659661	31.7207	28.0222
FBgn0015036	Cyp4ae1	-0.0328957	1	-0.117412	48.1548	41.0521
FBgn0015037	Cyp4p1	1.55469	1	1.74381	5.7215	17.7467
FBgn0015038	Cyp9b1	-0.467486	1	-0.644638	14.2295	8.40935
FBgn0015039	Cyp9b2	2.09155	1	2.12182	213.847	860.901
FBgn0015040	Cyp9c1	0	1	0.00214699	23.6452	21.8973
FBgn0015075	Ddx1	0.201462	1	0.390116	5.89063	7.13903
FBgn0015218	eIF4E1	-0.0561708	1	-0.11743	74.8405	63.8051
FBgn0015221	Fer2LCH	1.18902	1	1.20765	698.674	1492.51
FBgn0015222	Fer1HCH	1.0734	1	1.0909	567.156	1117.37
FBgn0015229	glec	0.143533	1	0.283782	13.3707	15.0529
FBgn0015230	Glut3	0	1	0.514857	0	0
FBgn0015239	Hr78	0.188064	1	0.319422	12.732	14.6929
FBgn0015240	Hr96	1.26535	1	1.36075	14.7826	35.1221
FBgn0015245	Hsp60A	0.720451	1	0.772517	67.4205	106.525
FBgn0015247	Diap2	0.119048	1	0.231571	20.3515	22.0983
FBgn0015268	Nap1	-1.07228	1	-1.12391	239.084	101.453
FBgn0015269	Nf1	0	1	0.128373	2.68867	2.71753
FBgn0015270	Orc2	0	1	-0.242573	1.55104	1.20661
FBgn0015271	Orc5	0	1	-0.366962	2.1204	1.51287
FBgn0015277	Pi3K59F	0.258992	1	0.390381	9.47457	11.4854
FBgn0015278	Pi3K68D	0.319689	1	0.390584	13.1915	15.9942
FBgn0015279	Pi3K92E	0.563532	1	0.660793	10.263	15.0076
FBgn0015282	Rpt2	0.648608	1	0.723033	51.1431	78.0832
FBgn0015283	Rpn10	0.789935	1	0.876701	40.9125	69.4873
FBgn0015286	Rala	1.07232	1	1.13584	36.5918	74.3771
FBgn0015288	RpL22	-0.336804	1	-0.363977	861.86	619.384
FBgn0015295	Shark	0.108884	1	0.2553	8.00845	8.8395
FBgn0015296	Shc	0.957287	1	1.09447	13.5788	26.8271
FBgn0015298	Srp19	0.386386	1	0.578987	19.9291	27.5367
FBgn0015299	Ssb-c31a	0.218045	1	0.470213	14.7395	18.884
FBgn0015300	Ssl	0	1	0.514857	0	0
FBgn0015316	Try29F	-1.45394	1	-1.73831	12.9787	3.57997
FBgn0015320	Ubc2	0.800645	1	0.9195	13.5649	23.735
FBgn0015321	Ubc4	0	1	0.0808203	23.2168	22.7063
FBgn0015331	abs	0.0395962	1	0.271013	5.08212	5.66963
FBgn0015336	CG15865	0.492602	1	0.591903	14.2271	19.8339
FBgn0015338	CG5861	0.301634	1	0.45927	18.0281	22.9237
FBgn0015351	Mettl4	0.965516	1	1.19504	6.35804	13.4786
FBgn0015359	CG2034	-0.211364	1	-0.460621	8.95595	6.00827
FBgn0015360	oxt	0.0339251	1	0.189506	6.84336	7.21626
FBgn0015371	chn	-0.497333	1	-0.810814	1.35055	0.709296
FBgn0015372	RabX1	1.46818	1	1.60327	11.8916	33.4371
FBgn0015376	cutlet	0	1	-0.393847	1.34277	0.941052
FBgn0015379	dod	0	1	-0.0835263	13.9067	12.1293
FBgn0015380	drl	-0.907153	1	-1.14335	5.70555	2.3826
FBgn0015381	dsf	0	1	0.514857	0	0
FBgn0015391	glu	-0.546176	1	-0.780982	3.32022	1.78338
FBgn0015396	jumu	-0.719049	1	-0.997042	3.05872	1.41255
FBgn0015399	kek1	-2.78271	1	-3.56196	1.01993	0.0751615
FBgn0015400	kek2	0	1	-0.0701058	0.0253011	0.020898
FBgn0015402	ksr	0.0609739	1	0.223665	3.78288	4.08461
FBgn0015477	Rme-8	0.557331	1	0.62917	11.8468	16.9476
FBgn0015509	Cul1	0.247367	1	0.330376	18.5379	21.5574
FBgn0015513	mbc	-0.00557115	1	-0.0789737	15.3486	13.4386
FBgn0015519	nAChRalpha3	-0.0242062	1	-0.530947	0.265284	0.168393
FBgn0015520	nonA-l	0	1	0.27607	1.3282	1.48602
FBgn0015521	RpS21	0	1	-0.0448875	343.622	308.072
FBgn0015522	olf186-M	0	1	0.164839	9.43933	9.78371
FBgn0015524	otp	-0.0170989	1	-0.900181	0.306247	0.146389
FBgn0015527	peng	-0.684419	1	-0.8161	20.7958	10.9172
FBgn0015543	snoRNA:Me28S-A1322	0	1	-0.378228	3.60748	2.38375
FBgn0015544	spag	-0.313756	1	-0.517646	9.70412	6.26132
FBgn0015546	spel1	0	1	0.141223	2.77227	2.8263
FBgn0015550	tap	0	1	0.514857	0.216364	0.285938
FBgn0015553	tos	-1.25124	1	-1.71834	2.45165	0.679552
FBgn0015558	tty	-0.992961	1	-1.92572	0.216112	0.049505
FBgn0015561	unpg	0	1	0.514857	0	0
FBgn0015568	alpha-Est1	-0.854375	1	-0.961719	37.6164	17.8549
FBgn0015569	alpha-Est10	-0.0224005	1	-0.280605	4.23723	3.2211
FBgn0015570	alpha-Est2	0	1	0.302312	0.738008	0.839861
FBgn0015571	alpha-Est3	0.489013	1	0.571492	36.8712	50.679
FBgn0015572	alpha-Est4	0	1	-0.0537605	9.34785	8.32428
FBgn0015574	alpha-Est6	0	1	-0.292498	0.239058	0.173761
FBgn0015575	alpha-Est7	-0.603825	1	-0.674555	79.6653	46.1564
FBgn0015576	alpha-Est8	0.429232	1	0.559218	10.8815	14.83
FBgn0015577	alpha-Est9	1.17311	1	1.26319	13.9613	31.0002
FBgn0015582	dare	0.145599	1	0.319888	10.4179	12.0253
FBgn0015583	Acp29AB	0	1	0.514857	0	0
FBgn0015584	Acp53Ea	0	1	-0.485143	0.0468921	0
FBgn0015585	Acp63F	0	1	0.514857	0.0547269	0.072325
FBgn0015586	Acp76A	0	1	-0.485143	0.0182727	0
FBgn0015589	Apc	1.34538	1	1.41115	10.2632	25.2483
FBgn0015591	AstA	2.32179	1	2.48407	7.82156	40.5317
FBgn0015600	toc	-0.59973	1	-0.754424	3.06438	1.67861
FBgn0015602	BEAF-32	0	1	0.055193	8.87426	8.52387
FBgn0015609	CadN	-1.55451	1	-2.04096	0.446654	0.0987158
FBgn0015614	CanB2	0.232614	1	0.342309	21.2427	24.9074
FBgn0015615	SMC3	0.168564	1	0.317852	5.93948	6.84657
FBgn0015618	Cdk8	0	1	0.283231	2.98539	3.35736
FBgn0015621	Clp	0	1	0.236042	4.19184	4.56216
FBgn0015622	Cnx99A	1.31208	1	1.37431	35.2227	84.4647
FBgn0015623	Cpr	1.0817	1	1.12432	67.1818	135.463
FBgn0015625	CycB3	-1.83819	1	-2.31702	2.70227	0.492929
FBgn0015663	Ugt36A1	0.394636	1	0.592859	5.3077	7.40485
FBgn0015664	Dref	0.0856429	1	0.227399	9.55149	10.3407
FBgn0015714	Cyp6a17	0	1	0.0363872	31.0058	29.4054
FBgn0015721	ktub	0	1	0.489766	0.495796	0.64373
FBgn0015737	Hmu	0.333103	1	0.410046	36.7494	45.1625
FBgn0015754	Lis-1	0.416941	1	0.502634	19.5473	25.6149
FBgn0015756	RpL9	-0.30138	1	-0.33008	913.781	672.309
FBgn0015765	p38a	0.925243	1	1.03646	20.6159	39.1194
FBgn0015766	Msr-110	-0.71975	1	-0.783993	70.8049	38.0268
FBgn0015770	MstProx	0	1	0.514857	0	0
FBgn0015772	Nak	0.632107	1	0.704417	12.0997	18.2364
FBgn0015773	NetA	1.20413	1	1.30252	11.9607	27.2932
FBgn0015774	NetB	0.512372	1	0.799065	0.663631	1.06877
FBgn0015776	nrv1	-0.38183	1	-0.433506	122.905	84.1662
FBgn0015777	nrv2	-0.814055	1	-1.05641	4.50842	1.9996
FBgn0015778	rin	-0.0796503	1	-0.137628	32.9817	27.7277
FBgn0015781	P5cr	0.0684126	1	0.253811	13.6032	14.9978
FBgn0015789	Rab10	0.947813	1	1.00107	63.7509	118.021
FBgn0015790	Rab11	0.803471	1	0.853633	96.7416	161.694
FBgn0015791	Rab14	0.541416	1	0.663347	16.9939	24.8948
FBgn0015793	Rab19	0.167873	1	0.382676	10.1883	12.2833
FBgn0015794	Rab18	0.484189	1	0.574802	70.763	97.4868
FBgn0015795	Rab7	0.254423	1	0.298995	158.369	180.207
FBgn0015797	Rab6	0.798932	1	0.872173	43.1502	73.0565
FBgn0015799	Rbf	0.0759864	1	0.206734	8.98074	9.58463
FBgn0015801	Reg-5	-0.594494	1	-0.858018	6.91265	3.51741
FBgn0015803	RtGEF	0.614569	1	0.722427	4.59354	7.01055
FBgn0015805	HDAC1	0.100305	1	0.23273	14.7647	16.0441
FBgn0015808	ScpX	0.246961	1	0.352956	24.8009	29.295
FBgn0015818	Spx	0	1	0.0534882	7.45319	7.14908
FBgn0015828	TfIIEalpha	0	1	0.159343	8.65914	8.94029
FBgn0015829	TfIIEbeta	0.0734111	1	0.327123	7.36085	8.5377
FBgn0015831	Rtnl2	0	1	0.0998192	0.0641681	0.0565347
FBgn0015834	eIF3i	-0.214756	1	-0.285812	113.363	85.9967
FBgn0015838	Vang	0.0213818	1	0.195499	5.27899	5.58951
FBgn0015872	Drip	-0.566972	1	-0.670104	30.0598	17.4664
FBgn0015903	apt	0	1	-0.110446	10.5452	9.03184
FBgn0015904	ara	-1.07206	1	-1.36455	4.35628	1.55757
FBgn0015905	ast	-0.161192	1	-0.38205	5.17258	3.66623
FBgn0015919	caup	-0.989139	1	-1.20746	4.97675	1.98858
FBgn0015924	crq	0.262901	1	0.334428	36.2394	42.2611
FBgn0015925	csul	-0.332235	1	-0.547312	8.00198	5.05704
FBgn0015926	dah	-0.966862	1	-1.63715	1.10987	0.320468
FBgn0015929	dpa	-0.506604	1	-0.727365	5.40241	3.01261
FBgn0015946	grim	0	1	2.09982	0	0.0341405
FBgn0015949	hrg	0.166578	1	0.252335	16.1565	17.7985
FBgn0016013	Faa	0	1	-0.450378	1.25094	0.836801
FBgn0016031	lama	0.23112	1	0.328056	13.9288	16.1713
FBgn0016032	lbm	0	1	0.233571	3.4777	3.77717
FBgn0016034	mael	-2.7562	1	-3.44155	3.31426	0.269538
FBgn0016036	mei-P22	0	1	-0.0701058	0.176269	0.145594
FBgn0016038	Vsp37A	0.0253309	1	0.206913	12.2379	13.0605
FBgn0016041	Tom40	-0.153796	1	-0.27075	20.3511	15.5971
FBgn0016047	nompA	0	1	-0.292498	0.0251524	0.0166202
FBgn0016053	pgc	-0.601067	1	-0.810365	15.8616	8.35133
FBgn0016054	phr6-4	-0.353015	1	-0.788693	1.96466	1.04392
FBgn0016059	Sema1b	0	1	0.0633566	9.3695	9.0533
FBgn0016061	side	0	1	-0.269415	0.114192	0.0865888
FBgn0016070	smg	-1.17466	1	-1.29851	11.9351	4.48434
FBgn0016075	vkg	-3.76922	1	-4.04078	11.6629	0.651136
FBgn0016076	vri	0.402702	1	0.475835	19.7783	25.4405
FBgn0016078	wun	0.580989	1	0.650784	44.3941	64.4673
FBgn0016081	fry	1.42123	1	1.47199	12.2703	31.4848
FBgn0016119	ATPsynCF6	0	1	0.0498816	205.209	196.466
FBgn0016120	ATPsynD	0.0742361	1	0.129265	198.641	200.94
FBgn0016122	Acer	-0.170072	1	-0.393165	4.37126	3.07435
FBgn0016123	Alp4	0	1	-0.0344154	77.0003	69.5358
FBgn0016126	CaMKI	0.20824	1	0.32277	11.9656	13.8408
FBgn0016131	Cdk4	-1.00267	1	-1.25031	6.89919	2.67406
FBgn0016641	PTP-ER	0	1	0.00265055	3.38556	3.13539
FBgn0016650	Lgr1	0.22071	1	0.541088	1.47802	1.9893
FBgn0016660	H15	0	1	-2.07011	0.0334331	0
FBgn0016672	Ipp	0.629172	1	0.813066	9.3918	15.2666
FBgn0016675	Lectin-galC1	2.53356	1	3.38933	0.404792	4.16502
FBgn0016684	NaPi-T	-0.756723	1	-0.850063	37.6456	19.3094
FBgn0016685	Nlp	-0.025323	1	-0.111369	78.1707	66.9202
FBgn0016687	Nurf-38	0	1	0.0354745	96.6876	91.6481
FBgn0016691	ATPsynO	0	1	0.0431214	179.614	171.157
FBgn0016693	Past1	0.811995	1	0.870044	45.0277	76.1211
FBgn0016694	Pdp1	0.109568	1	0.163765	15.8091	16.3792
FBgn0016696	Pitslre	0	1	0.0697508	17.4782	16.9648
FBgn0016697	Prosalpha5	0.703016	1	0.810525	40.9185	66.3831
FBgn0016698	Ptpa	0.1111	1	0.385574	4.9468	5.97535
FBgn0016701	Rab4	0	1	0.0304171	29.2162	27.5919
FBgn0016715	Reg-2	0.607317	1	0.741901	28.5565	44.1768
FBgn0016726	RpL29	-0.04924	1	-0.104883	518.681	446.069
FBgn0016754	sba	0.850297	1	0.949347	6.78818	12.1253
FBgn0016756	Usp47	0.331959	1	0.394018	23.7912	28.9148
FBgn0016762	angel	0	1	-0.0588031	7.92179	7.02658
FBgn0016794	dos	0.462764	1	0.586883	6.70217	9.31107
FBgn0016797	fz2	0.443457	1	0.526275	9.67175	12.8834
FBgn0016917	Stat92E	0.801964	1	0.842399	52.0711	86.3556
FBgn0016919	nompB	0	1	-1.48514	0.0235635	0
FBgn0016920	nompC	-0.664902	1	-1.41803	0.264519	0.0884474
FBgn0016926	Pino	0.910928	1	0.970842	47.5383	86.1823
FBgn0016930	Dyrk2	0.285266	1	0.386533	10.1955	12.3267
FBgn0016970	l(2)k10201	0	1	0.224819	8.0556	8.70069
FBgn0016974	swaPsi	-1.16805	1	-4.07011	0.326274	0
FBgn0016975	stnB	0.540133	1	0.945097	0.308164	0.549972
FBgn0016976	stnA	0.540133	1	0.945097	0.308164	0.549972
FBgn0016977	spen	0.0608223	1	0.121411	6.78038	6.82156
FBgn0016978	snRNP-U1-70K	0.0470227	1	0.199151	8.17373	8.67708
FBgn0016983	smid	-0.275154	1	-0.391652	15.2893	10.7752
FBgn0016984	sktl	0.584048	1	0.651717	25.0775	36.4401
FBgn0017414	cag	0.00112393	1	0.396212	2.50285	3.0448
FBgn0017418	ari-1	0.429438	1	0.520122	12.4608	16.528
FBgn0017424	asRNA:CR11538	0	1	0.514857	0.00919761	0.0121552
FBgn0017429	CG5989	-0.267852	1	-0.434347	16.3996	11.216
FBgn0017430	Nelf-E	0	1	-0.0183069	7.56556	6.90194
FBgn0017448	CG2187	-0.414241	1	-0.558501	14.0604	8.82435
FBgn0017456	Ubc84D	0	1	-1.16322	0.51677	0.182118
FBgn0017457	U2af38	0.18044	1	0.342565	12.1197	14.212
FBgn0017482	T3dh	0.314828	1	0.473176	10.2166	13.1169
FBgn0017545	RpS3A	-0.484622	1	-0.510742	813.041	527.782
FBgn0017550	Rga	0.202694	1	0.287706	25.6359	28.9424
FBgn0017551	Rca1	-0.499879	1	-0.865653	4.07236	2.05558
FBgn0017556	Prosalpha4T2	0	1	0.514857	0	0
FBgn0017558	Pdk	0.697183	1	0.768465	28.2156	44.4568
FBgn0017561	Ork1	-1.49774	1	-1.68028	8.89669	2.56245
FBgn0017566	ND-75	0	1	0.00549814	85.7824	79.6407
FBgn0017567	ND-23	0.0540743	1	0.148191	78.2964	80.2433
FBgn0017572	Mo25	0.456491	1	0.544862	27.7749	37.4779
FBgn0017577	Mcm5	-0.671507	1	-0.950807	4.66297	2.22367
FBgn0017578	Max	0.0333306	1	0.176427	21.3156	22.2749
FBgn0017579	RpL14	-0.236483	1	-0.273516	791.633	605.722
FBgn0017581	Lk6	0.0777153	1	0.106699	100.713	100.3
FBgn0017590	klg	0	1	-0.315218	0.0812395	0.0572602
FBgn0019624	COX5A	0.090572	1	0.13369	385.287	390.948
FBgn0019637	Atu	0	1	-0.00126692	7.43963	6.87124
FBgn0019644	ATPsynB	-0.0294174	1	-0.0836006	229.782	200.552
FBgn0019650	toy	0	1	0.514857	0.0167907	0.02219
FBgn0019660	lncRNA:roX2	0	1	1.51486	0	0.0212005
FBgn0019661	lncRNA:roX1	0.0255911	1	0.464231	0.112376	0.143208
FBgn0019662	qm	0.502312	1	0.608198	16.7763	23.6535
FBgn0019686	lok	-1.68398	1	-1.88864	14.5584	3.62678
FBgn0019809	gcm2	0	1	-0.485143	0.00942676	0
FBgn0019828	dj	0	1	0.514857	0	0
FBgn0019830	colt	0.0987704	1	0.181635	55.1307	57.8283
FBgn0019890	Smg5	1.14041	1	1.2055	18.4487	39.3546
FBgn0019925	Surf4	0.129007	1	0.205962	57.0904	60.9031
FBgn0019928	Ser8	0.686866	1	0.788653	51.7903	82.7551
FBgn0019929	Ser7	0	1	0.0623445	0.388278	0.369456
FBgn0019932	SamDC	0	1	0.230289	5.79117	6.2791
FBgn0019936	RpS20	-0.168555	1	-0.234585	268.093	210.73
FBgn0019938	Polr1A	-0.945387	1	-1.07388	11.5778	5.08312
FBgn0019940	Rh6	0	1	-0.485143	0.0155974	0
FBgn0019949	Cdk9	0	1	0.161976	6.28926	6.50391
FBgn0019952	Orct	0	1	-0.0853631	6.99172	6.09129
FBgn0019957	ND-42	0.0607455	1	0.133092	67.4234	68.3831
FBgn0019960	Mitofilin	0.0828545	1	0.147808	44.8347	45.9397
FBgn0019968	Khc-73	0.886649	1	0.948798	12.1003	21.604
FBgn0019972	Drice	0.668897	1	0.793234	15.0783	24.1711
FBgn0019982	Gs1l	0.544879	1	0.674072	22.2418	32.8263
FBgn0019985	mGluR	0	1	-1.26941	0.103663	0.0365326
FBgn0019990	Gcn2	0.116158	1	0.246323	5.62107	6.16608
FBgn0020018	Ppox	0	1	0.0196489	9.79923	9.18261
FBgn0020224	Cbl	0	1	0.126115	5.29559	5.34427
FBgn0020235	ATPsyngamma	0	1	-0.0445119	193.977	173.954
FBgn0020236	ATPCL	0.289867	1	0.338021	52.388	61.2464
FBgn0020238	14-3-3epsilon	0.798266	1	0.83169	118.366	194.848
FBgn0020248	stet	-3.0691	1	-3.63947	4.74195	0.341204
FBgn0020249	stck	0.228139	1	0.328967	32.8975	38.2178
FBgn0020251	sfl	0	1	0.0912691	3.64237	3.5876
FBgn0020255	Ran	0.122902	1	0.17873	94.731	99.1702
FBgn0020257	Ppa	0.89125	1	0.990285	10.6871	19.6393
FBgn0020258	ppk	0.468149	1	1.19838	0.285238	0.612559
FBgn0020261	pcm	-0.355457	1	-0.487403	7.80973	5.14974
FBgn0020269	mspo	-0.789874	1	-1.45915	0.763992	0.2501
FBgn0020270	mre11	0	1	0.0557864	5.42914	5.21552
FBgn0020272	mst	0	1	-0.0476684	2.8566	2.55239
FBgn0020277	lush	0	1	0.514857	0	0
FBgn0020278	loco	1.05613	1	1.15671	5.18956	10.7034
FBgn0020279	lig	0.315384	1	0.371758	26.1782	31.3288
FBgn0020280	laf	0	1	0.514857	0	0
FBgn0020294	ko	-0.973729	1	-1.26348	2.63253	1.00985
FBgn0020299	stumps	0.716181	1	0.931607	1.64621	2.90593
FBgn0020300	geko	0	1	-0.497967	1.86487	1.21026
FBgn0020304	drongo	0.118138	1	0.194244	21.757	23.0222
FBgn0020305	dbe	-0.0555807	1	-0.268332	12.3154	9.44717
FBgn0020306	dom	-0.469236	1	-0.522207	20.533	13.2226
FBgn0020307	dve	-0.134435	1	-0.226179	15.7885	12.4816
FBgn0020309	crol	0.0117407	1	0.0789305	17.415	17.0121
FBgn0020312	Tmtc3	0.360579	1	0.548911	3.85214	5.21262
FBgn0020369	Rpt6	0.733264	1	0.81387	48.9866	79.6531
FBgn0020370	TppII	0.241731	1	0.302168	30.3991	34.6666
FBgn0020371	Tim17b2	0	1	1.51486	0	0.0354985
FBgn0020372	TM4SF	0	1	-0.954629	0.315698	0.143045
FBgn0020376	Sr-CIII	0	1	-1.07011	0.0375779	0
FBgn0020377	Sr-CII	0	1	-0.485143	0.00926361	0
FBgn0020378	Sp1	-2.78175	1	-4.57261	0.334246	0.00659293
FBgn0020379	Rfx	0	1	-0.0685686	1.84821	1.62835
FBgn0020381	Dredd	0	1	0.0452676	13.7224	13.0918
FBgn0020385	pug	-0.581733	1	-0.717625	12.6592	7.11519
FBgn0020386	Pdk1	0.360888	1	0.419974	22.2218	27.4979
FBgn0020388	Gcn5	0.40535	1	0.535444	10.4657	14.03
FBgn0020389	Papss	0.593085	1	0.771559	4.68035	7.39181
FBgn0020391	Nrk	0	1	-0.158915	0.902242	0.744109
FBgn0020392	Nmt	0.22448	1	0.339925	21.8365	25.5611
FBgn0020399	Mst89B	0	1	0.65236	0.153465	0.225348
FBgn0020407	asun	0	1	-0.145068	3.46277	2.8921
FBgn0020412	JIL-1	-0.449297	1	-0.563937	8.71005	5.44722
FBgn0020414	Idgf3	0.229336	1	0.323808	15.0299	17.3985
FBgn0020415	Idgf2	-0.489536	1	-0.764003	6.03623	3.2781
FBgn0020416	Idgf1	0.783711	1	0.968051	8.62633	15.6151
FBgn0020429	GluRIIB	0	1	1.65236	0.0297667	0.0983463
FBgn0020440	Fak	0.213956	1	0.335887	6.32315	7.38091
FBgn0020443	eRF3	0	1	0.0608746	27.779	26.7987
FBgn0020445	E23	-0.768751	1	-0.972589	4.26209	2.00521
FBgn0020493	Dad	-0.103937	1	-0.23589	9.64681	7.57357
FBgn0020496	CtBP	0.250838	1	0.309344	24.1441	27.6709
FBgn0020497	emb	0.091985	1	0.166677	22.4829	23.34
FBgn0020503	CLIP-190	0.0871574	1	0.165674	10.8478	11.2534
FBgn0020506	Amyrel	-1.59855	1	-1.87538	12.2407	3.07061
FBgn0020508	Ag5r2	-0.330219	1	-0.363268	754.186	542.265
FBgn0020509	Acp62F	0	1	0.514857	0	0
FBgn0020510	Abi	0.864283	1	0.964039	16.9366	30.5626
FBgn0020513	Paics	-0.65357	1	-0.827375	11.076	5.76634
FBgn0020518	snoRNA:Me28S-G764	0	1	0.0998192	0.844058	0.743649
FBgn0020521	pio	-1.18528	1	-1.39738	6.99208	2.44908
FBgn0020545	kraken	0.351149	1	0.429065	63.6253	79.229
FBgn0020546	lncRNA:iab4	0	1	-0.485143	0.00340399	0
FBgn0020556	lncRNA:bxd	0	1	0.514857	0	0
FBgn0020616	SA	0.0870384	1	0.254754	5.33842	5.88985
FBgn0020617	Rx	0	1	0.514857	0	0
FBgn0020618	Rack1	-0.254382	1	-0.276048	847.734	647.524
FBgn0020620	RN-tre	0.405149	1	0.519916	7.25425	9.62064
FBgn0020621	Pkn	0.725301	1	0.789087	12.972	20.7329
FBgn0020622	Pi3K21B	1.60389	1	1.69727	8.1729	24.521
FBgn0020626	Osbp	0.743069	1	0.812947	28.1954	45.8162
FBgn0020633	Mcm7	-0.372748	1	-0.644543	4.27091	2.5204
FBgn0020637	Lcp65Ag2	-1.62624	1	-4.48514	1.25287	0
FBgn0020638	Lcp65Ag1	-1.23386	1	-4.129	1.01875	0
FBgn0020639	Lcp65Af	0	1	0.514857	0	0
FBgn0020640	Lcp65Ae	0	1	0.514857	0	0
FBgn0020641	Lcp65Ad	0	1	0.514857	0	0
FBgn0020642	Lcp65Ac	0	1	-0.485143	0.0434564	0
FBgn0020643	Lcp65Ab2	0	1	0.514857	0	0
FBgn0020644	Lcp65Ab1	0	1	0.514857	0	0
FBgn0020645	Lcp65Aa	0	1	0.514857	0	0
FBgn0020646	Lcp65APsi	0	1	0.514857	0	0
FBgn0020647	KrT95D	0.0367667	1	0.167193	5.58801	5.80242
FBgn0020653	Trxr-1	0.829649	1	0.869476	88.1097	148.891
FBgn0020655	ArfGAP1	0.457875	1	0.562786	21.1771	28.9328
FBgn0020660	eIF4B	0.204728	1	0.262802	83.6829	92.8617
FBgn0020762	Atet	0.353508	1	0.468409	7.26076	9.29136
FBgn0020764	Alas	1.13141	1	1.21891	28.0931	60.4923
FBgn0020765	Acp65Aa	0	1	-2.2925	0.214102	0
FBgn0020767	Spred	0.621138	1	0.73975	7.79968	12.0478
FBgn0020880	CG7179	0	1	-0.614426	0.680251	0.403896
FBgn0020887	Su(z)12	0.0493951	1	0.185818	7.3473	7.72829
FBgn0020906	Jon25Bi	-0.252072	1	-0.267039	3460.85	2660.07
FBgn0020907	Scp2	0.545034	1	0.650264	33.1834	48.1714
FBgn0020908	Scp1	0	1	-1.07011	0.143201	0.0473121
FBgn0020909	Rtc1	-0.195418	1	-0.478123	6.89908	4.56993
FBgn0020910	RpL3	-0.36143	1	-0.383844	630.439	446.877
FBgn0020912	Ptx1	-0.333917	1	-0.405808	38.4768	26.8582
FBgn0020930	Dgkepsilon	0	1	-0.0500835	10.536	9.40772
FBgn0021738	Crg-1	0	1	0.0123564	0.588782	0.54232
FBgn0021742	C901	0	1	-1.48514	0.0342186	0
FBgn0021750	SerRS-m	0	1	0.139867	3.8611	3.93213
FBgn0021760	chb	0.357549	1	0.435147	13.6165	17.0275
FBgn0021761	Nup154	-0.38634	1	-0.524853	7.15456	4.59649
FBgn0021764	sdk	-0.0781048	1	-0.215121	3.62049	2.88355
FBgn0021765	scu	-0.0209622	1	-0.133158	44.1039	37.1864
FBgn0021767	org-1	0.384845	1	0.651491	1.93316	2.80941
FBgn0021768	nudC	0.214117	1	0.396328	9.5927	11.676
FBgn0021776	mira	0.150304	1	0.350971	3.93064	4.63583
FBgn0021795	Tapdelta	0.558299	1	0.655351	51.1463	74.5095
FBgn0021796	Tor	0.307388	1	0.416583	5.3799	6.64145
FBgn0021800	Reph	-0.945986	1	-1.151	4.85135	2.01652
FBgn0021814	Vps28	0.505282	1	0.63691	23.2925	33.5022
FBgn0021825	DCTN2-p50	0.991629	1	1.10588	23.0282	45.8527
FBgn0021847	Ttc7	0.205717	1	0.350952	8.08969	9.54185
FBgn0021856	l(2)k14505	0	1	0.165425	12.6473	13.1129
FBgn0021872	Xbp1	1.0755	1	1.11076	153.844	307.3
FBgn0021874	Nle	-0.532369	1	-0.742052	11.707	6.46327
FBgn0021875	Zfrp8	0	1	-0.192803	10.0822	8.14996
FBgn0021895	ytr	0	1	-0.105161	21.717	18.6697
FBgn0021906	RFeSP	0	1	0.0369956	157.525	149.473
FBgn0021944	Coprox	0.527615	1	0.646101	22.9179	33.1737
FBgn0021967	ND-PDSW	0.03345	1	0.128919	85.1057	86.0638
FBgn0021979	l(2)k09913	-0.051815	1	-0.117608	60.1294	51.2563
FBgn0021995	Rs1	-0.820941	1	-0.983281	12.8169	5.98949
FBgn0022023	eIF3h	-0.182501	1	-0.243492	118.969	92.9392
FBgn0022027	Vps25	0.531631	1	0.713144	20.6184	31.2695
FBgn0022029	l(2)k01209	-0.897636	1	-1.06819	10.1567	4.47424
FBgn0022069	Nnp-1	-0.745091	1	-0.897956	13.1505	6.52099
FBgn0022097	Vha36-1	-0.104535	1	-0.143064	402.341	336.988
FBgn0022153	l(2)k05819	0.249105	1	0.348657	10.1068	11.9028
FBgn0022160	Gpo1	0.501931	1	0.57994	27.1078	37.4782
FBgn0022213	Cse1	-0.0974532	1	-0.216602	14.1761	11.2802
FBgn0022224	ubl	0.00292806	1	0.32484	12.9678	15.0138
FBgn0022238	lolal	0.265811	1	0.344012	35.8236	42.0546
[truncated: 22,288 more rows]
