# Supplementary material for: Engineered spermidine-secreting Saccharomyces boulardii enhances olfactory memory in Drosophila melanogaster
Source: Front Neurosci. 2025 Oct 31;19:1628160. doi: 10.3389/fnins.2025.1628160 (PMC12615376; doi:10.3389/fnins.2025.1628160)
Supplement: Supplementary Table 2 — GFOLD - Young vs. SbWT. [file Table_2.xlsx]

## Sheet: young_vs_old_sbWT
# This file is generated by gfold V1.1.4 on Tue Aug 6 13:15:04 2024
# Normalization constants :
# young	45567431	1.22326
# old	43756017	1
# The GFOLD value could be considered as a reliable log2 fold change.
# It is positive/negative if the gene is up/down regulated.
# A gene with zero GFOLD value should never be considered as
# differentially expressed. For a comprehensive description of
# GFOLD, please refer to the manual.
#GeneSymbol	GeneName	GFOLD(0.01)	E-FDR	log2fdc	1stRPKM	2ndRPKM
FBgn0000003	7SLRNA:CR32864	0	1	0.17376	23.4868	22.5483
FBgn0000008	a	1.23153	1	1.45807	1.24847	2.92535
FBgn0000014	abd-A	-1.27725	1	-1.62758	1.64681	0.450654
FBgn0000015	Abd-B	-0.935341	1	-1.49686	0.268014	0.0794686
FBgn0000017	Abl	-0.151867	1	-0.299886	2.18445	1.51005
FBgn0000018	abo	0	1	0.211581	5.9451	5.86
FBgn0000022	ac	0	1	0.290737	0	0
FBgn0000024	Ace	-0.614976	1	-0.729679	6.63312	3.40396
FBgn0000028	acj6	0	1	-0.294226	0.0396039	0.0257771
FBgn0000032	Acph-1	0	1	0.0312746	15.7327	13.6853
FBgn0000036	nAChRalpha1	0	1	1.29074	0	0.00207255
FBgn0000037	mAChR-A	0	1	1.18382	0.0242715	0.0505526
FBgn0000038	nAChRbeta1	0	1	-2.87919	0.0590329	0
FBgn0000039	nAChRalpha2	0	1	0.290737	0	0
FBgn0000042	Act5C	2.04157	1	2.05426	665.845	2354.33
FBgn0000043	Act42A	2.87051	1	2.91038	110.2	705.396
FBgn0000044	Act57B	-1.41112	1	-1.43869	810.927	254.668
FBgn0000045	Act79B	0.0616268	1	0.501633	1.45038	1.7504
FBgn0000046	Act87E	-0.944095	1	-1.00273	123.773	52.5791
FBgn0000047	Act88F	0	1	-1.03119	0.0550357	0.0143285
FBgn0000052	Pfas	-0.507203	1	-0.641203	8.90886	4.86047
FBgn0000053	Gart	-0.494317	1	-0.629159	8.11708	4.46561
FBgn0000055	Adh	-0.254268	1	-0.300628	127.525	88.141
FBgn0000056	Adhr	-0.254194	1	-0.30058	135.697	93.7921
FBgn0000057	adp	0	1	0.0499168	6.65741	5.86563
FBgn0000061	al	0	1	-1.29423	0.0243029	0
FBgn0000063	Mps1	0.123537	1	0.503145	1.47602	1.78263
FBgn0000064	Ald1	0.515115	1	0.545136	132.261	164.298
FBgn0000071	Ama	0	1	-0.124301	0.0789406	0.0587205
FBgn0000075	amd	-0.310016	1	-1.05322	0.641393	0.256902
FBgn0000077	amx	0	1	0.193439	5.66385	5.5126
FBgn0000078	Amy-d	1.14822	1	1.15703	3070.05	5828.31
FBgn0000079	Amy-p	1.13386	1	1.14282	2867.81	5391.01
FBgn0000083	AnxB9	1.4451	1	1.51181	37.9626	92.1767
FBgn0000084	AnxB10	2.01646	1	2.1461	14.6949	55.4214
FBgn0000092	dyw	0	1	-0.19469	0.433277	0.31585
FBgn0000094	Anp	0	1	0.290737	0	0
FBgn0000097	aop	0.36373	1	0.448345	11.9867	13.9244
FBgn0000100	RpLP0	-0.273766	1	-0.294379	1093.84	759.328
FBgn0000108	Appl	0.507101	1	0.825444	0.632613	0.95598
FBgn0000109	Aprt	0.329688	1	0.521495	12.1227	14.8182
FBgn0000114	bru1	-5.37406	1	-5.82375	9.56014	0.140802
FBgn0000115	Arl1	0.357706	1	0.518221	20.5215	25.0255
FBgn0000116	Argk1	0.172396	1	0.197593	229.689	224.242
FBgn0000117	arm	0.547777	1	0.594507	57.4007	73.7882
FBgn0000119	arr	0.388834	1	0.49409	6.90351	8.27813
FBgn0000120	Arr1	0	1	0.290737	0	0
FBgn0000121	Arr2	0	1	1.51313	0.0283717	0.0886387
FBgn0000137	ase	0.299089	1	3.46066	0	0.0752395
FBgn0000139	ash2	0	1	0.139041	10.2216	9.5813
FBgn0000140	asp	-0.789616	1	-1.0833	1.55814	0.623815
FBgn0000146	aub	-3.93394	1	-4.44718	7.3734	0.280464
FBgn0000147	aurA	-0.296683	1	-0.782726	1.94824	0.956477
FBgn0000150	awd	0.145852	1	0.187328	410.203	397.634
FBgn0000152	Axs	-0.32841	1	-0.600887	3.5965	2.0147
FBgn0000153	b	0	1	-0.147385	0.421436	0.321133
FBgn0000157	Dll	-0.490156	1	-3.51662	0.0862168	0
FBgn0000158	bam	-1.57778	1	-2.72557	0.992397	0.117441
FBgn0000163	baz	1.13629	1	1.22592	4.26768	8.50015
FBgn0000166	bcd	-3.41854	1	-4.8108	1.77399	0.0450591
FBgn0000173	ben	0.442644	1	0.511717	46.38	56.2967
FBgn0000179	bi	-0.00337207	1	-1.60235	0.0900143	0.0224978
FBgn0000180	bib	1.744	1	2.15056	0.53591	2.04402
FBgn0000181	bic	-0.245603	1	-0.281108	314.689	220.469
FBgn0000182	BicC	-8.69577	1	-11.4278	16.26	0
FBgn0000183	BicD	0.36766	1	0.448831	12.9206	15.0143
FBgn0000206	boss	0	1	1.29074	0	0.00758513
FBgn0000212	brm	0	1	0.0185405	9.16324	7.90111
FBgn0000216	Brd	0	1	0.290737	0	0
FBgn0000221	brn	0	1	-0.175581	3.16318	2.37997
FBgn0000227	Elba1	0	1	0.290737	0	0
FBgn0000228	Nin	0.223858	1	0.331693	8.4583	9.06224
FBgn0000229	bsk	0.849006	1	0.943517	22.2826	36.4894
FBgn0000233	btd	0	1	-1.29423	0.0149594	0
FBgn0000239	bur	0.143172	1	0.231863	20.6003	20.595
FBgn0000241	bw	0	1	0.284907	1.97974	2.05335
FBgn0000244	by	0.239989	1	0.308439	21.9639	23.1556
FBgn0000246	c(3)G	-2.67304	1	-3.10158	5.25056	0.512889
FBgn0000247	ca	0.245129	1	0.355561	5.63786	6.14124
FBgn0000250	cact	0.0533982	1	0.117616	38.4112	35.4773
FBgn0000251	cad	-0.285221	1	-0.363348	40.3302	26.6867
FBgn0000253	Cam	0.835933	1	0.859131	132.156	204.086
FBgn0000256	capu	0.33015	1	0.400115	15.5799	17.5031
FBgn0000257	car	0.228663	1	0.400746	5.00535	5.62615
FBgn0000259	CkIIbeta	0	1	0.0370731	11.4478	9.99888
FBgn0000261	Cat	0.152406	1	0.193505	152.044	148.018
FBgn0000273	Pka-C1	0.387704	1	0.453833	18.668	21.7682
FBgn0000274	Pka-C2	0	1	-1.51662	0.0976078	0.0169414
FBgn0000276	CecA1	1.28363	1	2.6754	0.517888	3.10113
FBgn0000277	CecA2	0	1	0.612665	0.185455	0.25751
FBgn0000278	CecB	0	1	1.61266	0.258182	0.752838
FBgn0000279	CecC	0.369409	1	2.00694	0.341122	1.30256
FBgn0000280	Cec-Psi1	0	1	0.290737	0	0
FBgn0000281	Cec2	0	1	1.29074	0	0.113701
FBgn0000283	Cp190	0.0921271	1	0.169315	20.1972	19.3351
FBgn0000286	Cf2	0.0902813	1	0.192303	11.4076	11.096
FBgn0000287	salr	0	1	-0.516618	0.0237849	0.0123848
FBgn0000289	cg	0	1	-0.0889267	12.1551	9.72842
FBgn0000299	Col4a1	-3.9325	1	-4.15405	17.4389	0.830381
FBgn0000303	ChAT	0.0980901	1	0.120812	0.0437706	0.0398848
FBgn0000307	chif	0.0503176	1	0.150659	6.67118	6.30425
FBgn0000308	chic	1.04851	1	1.07766	174.213	313.036
FBgn0000316	cin	0	1	0.0871103	9.78707	8.84916
FBgn0000317	ck	0.0303068	1	0.142638	5.58715	5.25049
FBgn0000318	cl	0.742936	1	0.830826	75.0315	113.632
FBgn0000319	Chc	0.650682	1	0.685768	58.7466	80.4493
FBgn0000320	eya	-5.49489	1	-8.23674	2.1886	0
FBgn0000326	clt	0.394453	1	0.560542	8.84246	11.1048
FBgn0000330	cm	0.425482	1	0.616312	6.82859	8.91486
FBgn0000337	cn	0	1	-0.532386	0.269721	0.153211
FBgn0000339	cni	0.786441	1	0.885255	35.369	55.6269
FBgn0000346	comt	-0.230134	1	-0.775759	0.781991	0.384972
FBgn0000351	cort	-1.47005	1	-1.97107	3.10287	0.662835
FBgn0000352	cos	0	1	-0.218399	2.0872	1.52584
FBgn0000355	Cp15	0	1	-0.709263	0.0426126	0
FBgn0000356	Cp16	0	1	-1.70926	0.126124	0
FBgn0000357	Cp18	0	1	-0.516618	0.676287	0.387356
FBgn0000358	Cp19	0	1	-0.709263	0.0337104	0
FBgn0000359	Cp36	-2.41311	1	-5.23283	0.884899	0
FBgn0000360	Cp38	-1.40665	1	-3.1687	0.562255	0.0365957
FBgn0000370	crc	0.477683	1	0.513154	106.496	129.392
FBgn0000376	crm	-0.6572	1	-0.837464	6.10476	2.90527
FBgn0000377	crn	0.0248593	1	0.192312	7.83902	7.62453
FBgn0000382	csw	0.0879701	1	0.188357	5.83069	5.65592
FBgn0000384	cta	0.076253	1	0.212478	9.91676	9.78158
FBgn0000392	cup	-1.71774	1	-1.87049	13.0572	3.03588
FBgn0000394	cv	0	1	0.188782	5.00268	4.85355
FBgn0000395	cv-2	2.30871	1	2.45225	3.29005	15.3469
FBgn0000404	CycA	-1.45168	1	-1.59626	18.5398	5.21438
FBgn0000405	CycB	-4.17788	1	-4.38331	47.9819	1.95013
FBgn0000406	Cyt-b5-r	-2.62229	1	-2.90824	18.3654	2.06963
FBgn0000411	D	-1.52096	1	-4.4097	0.186929	0
FBgn0000412	D1	0.0431543	1	0.132692	34.8065	32.4851
FBgn0000414	Dab	-0.565672	1	-0.717223	3.43979	1.78
FBgn0000416	Sap-r	0.669307	1	0.68678	403.761	553.304
FBgn0000422	Ddc	-1.17323	1	-1.43624	5.26472	1.65052
FBgn0000426	SmF	0.27278	1	0.542683	13.2519	16.4431
FBgn0000427	dec	-10.9428	1	-12.5512	84.09	0.00795198
FBgn0000439	Dfd	0.0750023	1	3.29074	0	0.0584074
FBgn0000442	Pkg21D	-0.88984	1	-1.08864	8.47914	3.38873
FBgn0000447	Dhod	0	1	-0.00375532	18.2333	15.4792
FBgn0000448	Hr3	0.55102	1	0.890743	0.331332	0.524124
FBgn0000449	dib	-0.290497	1	-0.572095	4.33354	2.47633
FBgn0000451	ect	0.445723	1	0.755405	1.16738	1.67999
FBgn0000454	Dip-B	-0.0316535	1	-0.079215	118.936	95.8411
FBgn0000455	Dip-C	0.755824	1	0.825539	43.8797	66.2075
FBgn0000459	disco	-0.637684	1	-1.02541	1.67616	0.696811
FBgn0000463	Dl	0.316925	1	0.530764	1.87938	2.31225
FBgn0000464	Lar	0.134314	1	0.297558	1.78969	1.87263
FBgn0000473	Cyp6a2	-0.547099	1	-0.916991	3.4085	1.52906
FBgn0000477	DNaseII	-1.82332	1	-2.25295	6.75521	1.19109
FBgn0000479	dnc	-0.105299	1	-0.203099	3.71086	2.7439
FBgn0000482	dor	0.47562	1	0.635754	5.41521	7.16492
FBgn0000489	Pka-C3	0	1	-0.112228	8.44167	6.64696
FBgn0000490	dpp	-0.268992	1	-0.457794	3.51027	2.17407
FBgn0000492	Dr	0	1	-0.776378	0.369771	0.179107
FBgn0000499	dsh	0.152773	1	0.309637	7.01423	7.40103
FBgn0000500	Dsk	0	1	0.290737	0	0
FBgn0000504	dsx	0.318302	1	0.469655	2.23746	2.63807
FBgn0000520	dwg	-0.0722462	1	-0.32377	4.85607	3.2991
FBgn0000524	dx	-0.0465632	1	-0.238053	4.2538	3.06869
FBgn0000527	e	0.160001	1	1.29074	0.0907993	0.19639
FBgn0000529	bsh	0	1	0.290737	0	0
FBgn0000533	ea	-1.24129	1	-1.70926	3.37734	0.868063
FBgn0000535	eag	0	1	-0.808799	0.0288865	0.0128924
FBgn0000536	eas	0.757441	1	0.834348	15.1584	23.0121
FBgn0000541	E(bx)	0	1	-0.0170362	10.2733	8.64286
FBgn0000542	ec	-0.635412	1	-1.10261	0.457198	0.179567
FBgn0000543	ecd	0.0938103	1	0.274106	6.94011	7.14447
FBgn0000546	EcR	-0.68815	1	-0.842311	3.28277	1.5575
FBgn0000547	ed	-1.25114	1	-1.4278	5.13371	1.62201
FBgn0000551	Edg78E	0	1	1.09809	0.0680832	0.141804
FBgn0000552	Edg84A	0	1	0.290737	0	0
FBgn0000557	eEF1alpha2	0	1	-0.304422	0.578383	0.395815
FBgn0000559	eEF2	0	1	0.000244877	1163.18	990.41
FBgn0000560	eg	0	1	-0.709263	0.0107946	0
FBgn0000562	egl	0.488646	1	0.553284	23.9821	29.9608
FBgn0000564	Eh	0	1	0.290737	0	0
FBgn0000565	MsrA	1.58414	1	1.68012	27.0024	73.6932
FBgn0000566	Cth	0	1	0.0171175	69.8603	60.1812
FBgn0000567	Eip74EF	0.772624	1	0.888065	3.27583	5.16248
FBgn0000568	Eip75B	0.0248762	1	0.0944595	8.15594	7.41298
FBgn0000575	emc	-0.473652	1	-0.568115	37.7111	21.6494
FBgn0000576	ems	0.0683427	1	0.0842856	0.123986	0.110673
FBgn0000577	en	0	1	-1.44623	0.0707412	0.0163711
FBgn0000578	ena	1.14858	1	1.26493	4.47941	9.16793
FBgn0000579	Eno	0.270647	1	0.309243	88.691	93.5551
FBgn0000581	E(Pc)	0	1	-0.0624626	7.33789	5.98179
FBgn0000588	esc	0	1	-0.403971	2.00909	1.28755
FBgn0000591	E(spl)m8-HLH	0	1	2.8757	0	0.148596
FBgn0000592	Est-6	-2.93183	1	-3.78455	2.8074	0.161732
FBgn0000594	Est-P	0	1	-0.149836	0.466657	0.354631
FBgn0000606	eve	0	1	0.875699	0.0156085	0.0325092
FBgn0000611	exd	0.185081	1	0.260309	26.744	27.2698
FBgn0000615	exu	-1.44272	1	-1.61574	11.5464	3.20234
FBgn0000617	Taf9	0.190814	1	0.429988	7.30215	8.37709
FBgn0000618	e(y)2	0	1	0.290737	6.15172	6.40639
FBgn0000625	eyg	0	1	-3.03119	0.0627413	0
FBgn0000629	E(z)	-0.137091	1	-0.288866	9.94753	6.92909
FBgn0000633	tei	0	1	-0.276304	0.143171	0.0993985
FBgn0000635	Fas2	0.598392	1	0.669934	11.6576	15.7907
FBgn0000636	Fas3	0.826881	1	0.928807	5.86806	9.51213
FBgn0000639	Fbp1	0	1	1.8757	0.00633348	0.0329784
FBgn0000640	Fbp2	-0.191615	1	-1.75989	0.572136	0.127676
FBgn0000644	Fcp3C	0	1	0.210566	0.820392	0.806891
FBgn0000658	fj	-0.583877	1	-2.44623	0.117422	0.0128719
FBgn0000659	fkh	0.497126	1	0.565908	22.2013	27.98
FBgn0000662	fl(2)d	0.0823303	1	0.199849	12.4287	12.1525
FBgn0000667	Actn	-0.903387	1	-0.989292	21.5376	9.2335
FBgn0000709	fliI	0.692076	1	0.783299	10.4749	15.3496
FBgn0000711	flw	1.26676	1	1.34719	13.1129	28.4072
FBgn0000715	FMRFa	0	1	1.29074	0	0.0160154
FBgn0000719	fog	0.544864	1	0.698394	2.78164	3.84382
FBgn0000721	for	0.110734	1	0.175669	17.6381	16.9599
FBgn0000723	FER	-0.136751	1	-0.230643	12.4924	9.06258
FBgn0000808	gd	-1.37372	1	-2.94192	0.446481	0.0404317
FBgn0000810	fs(1)K10	-0.577445	1	-0.748514	8.29787	4.20088
FBgn0000826	png	-2.34084	1	-3.70926	2.18667	0.123092
FBgn0000927	fs(1)Ya	-5.1897	1	-6.55684	6.77512	0.0511275
FBgn0000928	fs(1)Yb	-1.52462	1	-3.1687	0.269462	0.019578
FBgn0000964	tj	-6.62654	1	-8.23934	6.96323	0.0130893
FBgn0000996	dup	-0.323522	1	-0.531447	4.95137	2.91319
FBgn0001075	ft	0	1	0.053045	0.101575	0.0895065
FBgn0001077	ftz	0	1	0.290737	0	0
FBgn0001078	ftz-f1	-0.219452	1	-0.3052	9.78481	6.74088
FBgn0001079	fu	0	1	0.123342	2.39639	2.22143
FBgn0001083	fw	0.0683427	1	0.0980914	0.0326987	0.0291877
FBgn0001084	fy	0	1	-0.120052	1.4561	1.13728
FBgn0001085	fz	-0.984481	1	-1.28512	2.71947	0.946013
FBgn0001086	fzy	0	1	-0.11333	2.86963	2.25563
FBgn0001087	g	0	1	0.0628624	8.31677	7.39486
FBgn0001089	Gal	-0.937688	1	-1.01164	66.164	27.9316
FBgn0001090	bnb	1.37525	1	1.62702	1.92406	5.07215
FBgn0001091	Gapdh1	-0.0678454	1	-0.118282	152.492	119.597
FBgn0001092	Gapdh2	0.713852	1	0.746901	270.707	386.76
FBgn0001098	Gdh	-0.582128	1	-0.634077	112.743	61.8414
FBgn0001099	gdl	-0.0657634	1	-0.498584	2.95097	1.76997
FBgn0001104	Galphai	0.783387	1	0.871683	25.4491	39.649
FBgn0001105	Gbeta13F	0.639967	1	0.696729	23.958	33.0598
FBgn0001108	DCTN1-p150	0.641529	1	0.722287	14.4503	20.2974
FBgn0001112	Gld	1.04514	1	1.48915	0.582892	1.40325
FBgn0001114	Glt	-1.02208	1	-1.46262	1.52896	0.467514
FBgn0001120	gnu	-5.99854	1	-8.73717	12.3874	0
FBgn0001122	Galphao	-0.00732287	1	-0.121657	6.83509	5.34744
FBgn0001123	Galphas	0.325051	1	0.462516	11.6585	13.6778
FBgn0001124	Got1	0.130209	1	0.192201	75.2966	73.2361
FBgn0001125	Got2	0.0078697	1	0.0688191	83.2511	74.3348
FBgn0001128	Gpdh1	-0.437309	1	-0.485668	90.6157	55.0903
FBgn0001133	grau	0.0702363	1	0.264264	6.99846	7.15545
FBgn0001134	Grd	-0.00295575	1	-0.248672	2.4312	1.74029
FBgn0001137	grk	-0.15644	1	-0.416413	5.49276	3.4986
FBgn0001138	grn	0	1	0.875699	0.00536565	0.0111755
FBgn0001139	gro	0	1	0.0267068	11.4235	9.90596
FBgn0001142	Gs1	-0.139703	1	-0.205619	57.0345	42.1025
FBgn0001145	Gs2	-0.783623	1	-0.834424	135.765	64.8128
FBgn0001147	gsb-n	0	1	-1.29423	0.0490512	0.0102164
FBgn0001148	gsb	0	1	0.290737	0	0
FBgn0001149	GstD1	0.943309	1	0.985743	262.617	442.766
FBgn0001150	gt	0.12081	1	0.138733	0.11096	0.102715
FBgn0001168	h	1.03033	1	1.08558	54.4079	98.3065
FBgn0001169	H	0	1	0.0285581	3.6917	3.20504
FBgn0001170	H2.0	-0.0831379	1	-0.460236	2.72008	1.67761
FBgn0001174	halo	0	1	1.29074	0	0.0371006
FBgn0001179	hay	0.106878	1	0.30595	4.71812	4.96561
FBgn0001180	hb	-1.88922	1	-2.3083	2.35192	0.399275
FBgn0001185	her	0	1	0.117752	4.89113	4.51698
FBgn0001186	Hex-A	0.971014	1	1.01475	49.9513	85.9275
FBgn0001187	Hex-C	-0.935857	1	-1.07486	30.0593	12.1388
FBgn0001189	hfw	0.201742	1	0.310386	13.6888	14.4511
FBgn0001197	His2Av	0	1	0.0734151	35.6256	31.9097
FBgn0001202	hook	0.763438	1	0.887632	11.3942	17.9518
FBgn0001206	Hmr	0	1	-0.216703	1.47674	1.08041
FBgn0001208	Hn	-0.0346073	1	-0.709263	0.715952	0.367393
FBgn0001215	Hrb98DE	0	1	-0.0612452	42.1949	34.4268
FBgn0001216	Hsc70-1	-0.990888	1	-2.4565	0.37141	0.0504503
FBgn0001217	Hsc70-2	0.269144	1	0.692477	1.09021	1.50328
FBgn0001218	Hsc70-3	0.963578	1	0.997936	93.8355	159.545
FBgn0001220	Hsc70-5	0.376159	1	0.430124	55.3745	63.5172
FBgn0001222	Hsf	0.342328	1	0.453399	13.0089	15.1653
FBgn0001223	Hsp22	0.135944	1	0.188495	97.7383	94.82
FBgn0001224	Hsp23	0.302445	1	0.362128	153.147	167.579
FBgn0001225	Hsp26	-0.268383	1	-0.298982	653.52	452.215
FBgn0001226	Hsp27	-0.440053	1	-0.477484	291.329	178.127
FBgn0001227	Hsp67Ba	-0.343778	1	-0.969131	1.1397	0.487939
FBgn0001228	CG4456	0.135606	1	0.188154	88.0734	85.4235
FBgn0001229	Hsp67Bc	-0.405252	1	-0.766749	5.66981	2.82491
FBgn0001230	Hsp68	-0.267257	1	-0.300719	247.539	171.082
FBgn0001233	Hsp83	0.654821	1	0.673222	435.477	591.185
FBgn0001234	lncRNA:Hsromega	0.229539	1	0.286571	7.01124	7.28044
FBgn0001235	hth	-0.149156	1	-0.255255	4.53406	3.23342
FBgn0001247	Ide	0.360144	1	0.454602	15.2195	17.7569
FBgn0001248	Idh	0.632922	1	0.664148	184.337	248.68
FBgn0001250	if	-0.584342	1	-0.71601	7.03892	3.64615
FBgn0001253	ImpE1	0	1	1.22362	0.0350343	0.0729693
FBgn0001254	ImpE2	0	1	-1.29423	0.0256973	0
FBgn0001255	ImpE3	0	1	-0.368227	0.581736	0.376026
FBgn0001256	ImpL1	0	1	-0.709263	0.0177696	0
FBgn0001257	ImpL2	4.05324	1	4.14554	11.3307	170.835
FBgn0001258	Ldh	1.82108	1	1.8925	32.7939	103.679
FBgn0001259	in	0	1	0.0612547	0.236513	0.208985
FBgn0001263	inaD	-0.298596	1	-0.618498	2.89029	1.59811
FBgn0001269	inv	-0.217512	1	-2.29423	0.040784	0.00386113
FBgn0001276	ix	0	1	-0.0413395	6.4297	5.31269
FBgn0001280	janA	0.0379184	1	0.252498	14.7094	14.9169
FBgn0001281	janB	0	1	0.138733	1.11849	1.0443
FBgn0001285	Jon44E	-5.03872	1	-5.25552	168.086	3.72993
FBgn0001291	Jra	0.961021	1	1.038	40.2824	70.4271
FBgn0001296	kar	-1.1161	1	-1.24594	20.9375	7.5099
FBgn0001297	kay	1.06753	1	1.10572	34.01	62.3123
FBgn0001301	kel	-0.118781	1	-0.251429	6.25182	4.4698
FBgn0001308	Khc	0.98826	1	1.04532	32.3693	56.8768
FBgn0001311	kkv	0	1	-0.808799	0.0538918	0.0240526
FBgn0001313	kl-2	0	1	0.290737	0	0
FBgn0001316	klar	0.308157	1	0.351774	21.7114	23.5874
FBgn0001319	kn	0	1	-0.709263	0.0649719	0.0312284
FBgn0001320	kni	-0.166521	1	-0.624651	1.46634	0.804791
FBgn0001321	knk	0	1	0.437578	0.451385	0.521352
FBgn0001323	knrl	-0.284142	1	-0.694313	1.07229	0.561265
FBgn0001324	kto	0.483255	1	0.600981	4.12607	5.32849
FBgn0001325	Kr	1.59098	1	3.53866	0.00497518	0.0932605
FBgn0001330	kz	-0.301286	1	-0.493437	4.56569	2.75854
FBgn0001341	Mybbp1A	-0.467831	1	-0.652563	5.64739	3.05548
FBgn0001404	egh	0.444788	1	0.502438	29.689	35.8056
FBgn0001491	l(1)10Bb	0.117807	1	0.304054	15.1786	15.9538
FBgn0001565	Hlc	-0.586659	1	-0.672225	46.6497	24.9169
FBgn0001612	Grip91	0	1	-0.152207	2.66714	2.04156
FBgn0001624	dlg1	0.169148	1	0.263429	4.88123	4.98795
FBgn0001941	ifc	1.38501	1	1.42279	114.105	260.448
FBgn0001942	eIF4A	0.000178398	1	0.023874	391.364	338.737
FBgn0001961	Arpc1	0.894845	1	0.953573	67.2303	110.852
FBgn0001965	Sos	0.500606	1	0.623439	5.19137	6.80956
FBgn0001967	NimC3	0.0750023	1	2.29074	0.0257576	0.187768
FBgn0001970	Pgant35A	0	1	0.187888	2.20471	2.13727
FBgn0001977	CIAPIN1	0.344751	1	0.465147	13.6066	15.992
FBgn0001978	stc	-0.0188733	1	-0.111772	15.9787	12.5876
FBgn0001983	wor	0	1	2.29074	0	0.030856
FBgn0001986	Mtr4	-0.0889376	1	-0.230698	8.28848	6.01153
FBgn0001987	Gli	1.49205	1	1.55409	20.192	50.4854
FBgn0001989	ND-B17	0.0754806	1	0.173873	53.7134	51.5828
FBgn0001990	wek	0	1	-0.0857057	4.50136	3.60853
FBgn0001991	Ca-alpha1D	0	1	-0.202434	0.858473	0.63453
FBgn0001992	Cyp303a1	0	1	0.0277021	3.3938	2.94388
FBgn0001994	crp	-0.0115705	1	-0.0940432	18.9692	15.1287
FBgn0001995	mRpL4	0	1	-0.148455	22.6177	17.3663
FBgn0002021	l(2)37Bb	0	1	0.154871	12.4246	11.7749
FBgn0002022	Catsup	0.129679	1	0.219915	36.6792	36.3672
FBgn0002023	Lim3	-0.724545	1	-0.974236	3.05012	1.3186
FBgn0002031	Phb1	0.246689	1	0.319959	43.0107	45.708
FBgn0002036	CG10561	0	1	0.23811	3.57203	3.58625
FBgn0002044	swm	0.204698	1	0.292207	15.1847	15.8294
FBgn0002069	AspRS	1.08867	1	1.14427	54.5151	102.591
FBgn0002121	l(2)gl	0.888137	1	0.920405	65.1509	104.977
FBgn0002174	CG5504	0	1	-0.0507318	14.1745	11.6478
FBgn0002183	dre4	-0.23799	1	-0.330584	19.7093	13.3408
FBgn0002283	l(3)73Ah	0	1	0.0327553	8.00292	6.96689
FBgn0002284	Prosbeta6	0.706417	1	0.798335	52.5158	77.7617
FBgn0002306	sas	0	1	0.154923	0.897386	0.850245
FBgn0002354	l(3)87Df	0	1	0.267653	7.48776	7.6733
FBgn0002413	dco	0	1	0.0501953	19.3256	17.0342
FBgn0002431	hyd	0.286149	1	0.342152	17.0456	18.3954
FBgn0002440	l(3)mbn	0	1	-3.03119	0.0850967	0
FBgn0002441	l(3)mbt	-0.136315	1	-0.277691	5.63883	3.95859
FBgn0002466	sti	0.750447	1	1.07876	0.577133	1.04053
FBgn0002521	pho	0.313971	1	0.444464	11.5488	13.3803
FBgn0002522	lab	-0.0745002	1	-0.245625	6.72198	4.8244
FBgn0002524	lace	0.914038	1	0.991732	21.9822	37.2189
FBgn0002525	Lam	0	1	0.0833924	8.02182	7.23476
FBgn0002526	LanA	0.00061964	1	0.0765707	7.93154	7.12013
FBgn0002531	Lcp1	0	1	0.290737	0.0412122	0.0429183
FBgn0002533	Lcp2	0	1	1.8757	0	0.0493074
FBgn0002534	Lcp3	0	1	1.29074	0	0.0313068
FBgn0002535	Lcp4	0	1	-0.709263	0.027709	0
FBgn0002542	lds	0	1	-0.098387	2.61389	2.07705
FBgn0002543	robo2	1.31424	1	1.50328	1.55592	3.7599
FBgn0002552	lin	0	1	0.0849161	5.27917	4.76594
FBgn0002561	l(1)sc	0	1	-0.709263	0.020005	0
FBgn0002562	Lsp1alpha	0	1	-1.70926	0.0250806	0
FBgn0002563	Lsp1beta	-1.58836	1	-3.33375	0.287391	0.0166271
FBgn0002564	Lsp1gamma	-4.78587	1	-5.16823	27.0085	0.630518
FBgn0002565	Lsp2	0	1	0.875699	0.00885971	0.018453
FBgn0002566	lt	0.23926	1	0.366878	5.50273	6.04132
FBgn0002567	Rab32	-0.00627139	1	-0.0947764	17.7672	14.1626
FBgn0002569	Mal-A2	0.670292	1	0.722377	77.747	109.208
FBgn0002570	Mal-A1	0.791438	1	0.80624	1049.31	1562.08
FBgn0002571	Mal-A3	-0.919353	1	-0.997744	76.3508	32.5431
FBgn0002573	sens	0	1	-2.29423	0.0447685	0
FBgn0002576	lz	4.16933	1	5.8143	0.012656	0.902825
FBgn0002577	m	0	1	-0.640001	0.386705	0.208069
FBgn0002578	Kaz-m1	0.332082	1	0.387198	92.3127	102.783
FBgn0002579	RpL36	-0.189142	1	-0.217725	1066.76	780.934
FBgn0002590	RpS5a	0	1	0.0224894	601.427	520.052
FBgn0002592	E(spl)m2-BFM	0	1	-0.846767	0.73381	0.334332
FBgn0002593	RpLP1	-0.147034	1	-0.170563	1380.22	1043.99
FBgn0002609	E(spl)m3-HLH	1.90799	1	2.14809	4.00232	15.1484
FBgn0002622	RpS3	-0.301761	1	-0.326899	873.617	592.933
FBgn0002626	RpL32	-0.198976	1	-0.228764	850.168	617.632
FBgn0002629	E(spl)m4-BFM	0	1	-0.709263	0.0289137	0
FBgn0002631	E(spl)m5-HLH	0	1	-1.29423	0.049763	0
FBgn0002632	E(spl)m6-BFM	-0.0688025	1	-1.6568	0.501832	0.120602
FBgn0002633	E(spl)m7-HLH	0	1	0.968808	0.089391	0.16291
FBgn0002638	Rcc1	-1.33015	1	-1.46058	26.2325	8.10761
FBgn0002641	mal	0.207568	1	0.321478	11.7421	12.4917
FBgn0002643	mam	-0.419583	1	-0.583323	2.9	1.6466
FBgn0002645	Map205	0.968547	1	1.03175	16.2758	28.3312
FBgn0002673	twe	-0.836533	1	-1.36003	1.43905	0.470721
FBgn0002707	mei-9	0	1	-0.110362	2.50128	1.97105
FBgn0002709	mei-218	0	1	-0.22329	1.30769	0.952552
FBgn0002715	mei-S332	0	1	-0.171049	2.95098	2.22769
FBgn0002716	mei-W68	0	1	0.239836	3.56853	3.58708
FBgn0002719	Men	0.0179496	1	0.0696042	65.351	58.384
FBgn0002723	Met	0.0265591	1	0.179821	4.30887	4.15486
FBgn0002732	E(spl)malpha-BFM	1.38797	1	1.72832	4.09043	11.596
FBgn0002733	E(spl)mbeta-HLH	1.91543	1	2.19325	3.92685	15.3528
FBgn0002734	E(spl)mdelta-HLH	0	1	0.290737	0	0
FBgn0002735	E(spl)mgamma-HLH	0.166147	1	2.09809	0.0722684	0.326127
FBgn0002736	mago	0.0580543	1	0.231295	15.2604	15.2498
FBgn0002772	Mlc1	-1.2581	1	-1.32575	153.65	52.1731
FBgn0002773	Mlc2	-1.26295	1	-1.3045	250.252	86.2474
FBgn0002774	mle	0.0302401	1	0.159541	6.68626	6.35736
FBgn0002775	msl-3	0	1	-0.0540044	5.49194	4.50119
FBgn0002778	mnd	-0.985211	1	-1.18865	8.6196	3.21356
FBgn0002780	mod	-0.534037	1	-0.603725	63.2073	35.4052
FBgn0002781	mod(mdg4)	-0.288606	1	-0.368177	8.05304	5.31091
FBgn0002783	mor	0	1	-0.0307423	13.2621	11.0512
FBgn0002787	Rpn8	0.736956	1	0.817185	42.2723	63.4154
FBgn0002789	Mp20	-0.414499	1	-0.477608	176.073	107.64
FBgn0002791	mr	0	1	-0.0375893	3.87375	3.21119
FBgn0002838	ms(3)K81	0	1	0.290737	0	0
FBgn0002842	sa	0	1	0.290737	0	0
FBgn0002855	Acp26Aa	0	1	0.290737	0	0
FBgn0002856	Acp26Ab	0	1	2.8757	0	0.226726
FBgn0002862	Mst87F	0	1	-0.124301	0.105677	0.0733676
FBgn0002863	Acp95EF	0	1	-0.55726	1.53528	0.846444
FBgn0002865	Mst98Ca	0	1	-0.709263	0.016638	0
FBgn0002868	MtnA	0.102664	1	0.168699	169.262	161.97
FBgn0002869	MtnB	-0.720827	1	-0.87844	54.3001	25.1237
FBgn0002872	mu2	-1.26235	1	-1.50133	4.49891	1.34892
FBgn0002873	mud	-1.09761	1	-1.31071	2.38576	0.81704
FBgn0002878	mus101	-0.189591	1	-0.545337	1.08195	0.629095
FBgn0002887	mus201	0	1	0.00870115	1.77786	1.52167
FBgn0002891	PolZ1	0	1	0.0657789	3.35197	2.98626
FBgn0002899	mus301	0	1	-0.26508	0.95245	0.672576
FBgn0002901	mus304	0	1	-0.126875	1.44953	1.12809
FBgn0002905	PolQ	0	1	0.126291	1.4562	1.35273
FBgn0002906	Blm	0	1	-0.160898	1.57536	1.19834
FBgn0002909	mus312	-0.100681	1	-0.289603	4.24505	2.95477
FBgn0002914	Myb	-0.083554	1	-0.174713	24.0741	18.1552
FBgn0002917	na	0	1	0.631773	0.0390142	0.0522377
FBgn0002921	Atpalpha	-0.258046	1	-0.290451	87.7787	61.1002
FBgn0002922	nau	-0.361	1	-0.645133	5.65827	3.07306
FBgn0002924	ncd	-0.0245992	1	-0.268036	3.73558	2.63829
FBgn0002926	ndl	-7.41654	1	-9.02743	5.10373	0.00555383
FBgn0002930	nec	-0.618028	1	-0.937069	4.77076	2.11326
FBgn0002931	net	0	1	-0.27561	0.749599	0.523844
FBgn0002932	neur	0.491217	1	0.590736	10.4609	13.4133
FBgn0002933	ng1	0	1	0.290737	0	0
FBgn0002936	ninaA	0	1	0.290737	0.0251958	0.0262388
FBgn0002937	ninaB	0	1	-1.03119	0.0405647	0.010561
FBgn0002938	ninaC	0	1	-0.709263	0.0202263	0.00842544
FBgn0002939	ninaD	-6.5731	1	-9.30918	9.51217	0
FBgn0002940	ninaE	0	1	-2.51662	0.0829175	0
FBgn0002941	slou	0	1	1.29074	0	0.00855955
FBgn0002945	nkd	-0.430846	1	-0.629575	3.50729	1.92783
FBgn0002948	nod	-1.34655	1	-1.94373	1.4248	0.307955
FBgn0002962	nos	-4.90085	1	-5.61348	10.0619	0.165397
FBgn0002973	numb	0.421638	1	0.497424	16.3118	19.6044
FBgn0002985	odd	0	1	-0.0184199	13.661	11.4806
FBgn0002989	okr	0	1	0.200426	3.13398	3.0652
FBgn0003002	opa	-0.544009	1	-1.33931	0.477888	0.155522
FBgn0003008	or	0.0218704	1	0.295522	7.99957	8.35851
FBgn0003009	ord	0	1	-1.70926	0.0168165	0
FBgn0003011	ort	0	1	0.290737	0	0
FBgn0003015	osk	-9.13237	1	-11.8641	34.8726	0
FBgn0003016	osp	-0.276227	1	-0.434106	3.79542	2.39022
FBgn0003023	otu	-4.84138	1	-5.31592	13.7512	0.287346
FBgn0003028	ovo	-4.39907	1	-4.82524	5.75624	0.169861
FBgn0003034	SP	0	1	0.290737	0	0
FBgn0003041	pbl	0.0228116	1	0.195537	2.96858	2.89381
FBgn0003042	Pc	0	1	0.130767	3.04848	2.84051
FBgn0003044	Pcl	-0.52717	1	-0.689728	6.23725	3.28943
FBgn0003046	Pcp	-3.18202	1	-4.83855	3.17874	0.0636602
FBgn0003048	pcx	0.629594	1	0.733542	3.2595	4.61455
FBgn0003053	peb	0.598821	1	0.642604	30.8345	40.9813
FBgn0003057	CG10598	0	1	0.290737	0	0
FBgn0003060	CG9757	0	1	0.290737	0	0
FBgn0003062	Fib	-0.712459	1	-0.825704	45.7226	21.9523
FBgn0003065	CG2150	0	1	-1.70926	0.0562705	0
FBgn0003067	Pepck1	0.570674	1	0.626631	56.797	74.657
FBgn0003068	per	0	1	-0.00727896	3.47579	2.9432
FBgn0003071	Pfk	0.217155	1	0.310094	12.9858	13.7061
FBgn0003074	Pgi	-0.214908	1	-0.273119	73.2319	51.5887
FBgn0003076	Pgm1	-0.684174	1	-0.758721	73.4811	36.9657
FBgn0003079	Raf	0	1	0.141774	4.89343	4.59555
FBgn0003082	phr	0	1	0.00363841	1.47121	1.25355
FBgn0003086	Pig1	0	1	0.290737	0	0
FBgn0003087	pim	-0.678677	1	-1.38064	1.90733	0.607571
FBgn0003089	pip	0	1	0.393098	0.134107	0.150081
FBgn0003090	pk	-1.01578	1	-1.29687	1.77567	0.613007
FBgn0003091	Pkc53E	-1.03554	1	-1.56941	0.634771	0.1792
FBgn0003093	Pkc98E	0.0594774	1	0.16435	8.15542	7.78034
FBgn0003114	plu	-3.11235	1	-4.89909	2.56506	0.0371006
FBgn0003116	pn	0	1	-0.10952	8.22621	6.48786
FBgn0003117	pnr	0	1	-1.61615	0.070451	0.0157216
FBgn0003118	pnt	1.29994	1	1.39864	6.00013	13.4719
FBgn0003124	polo	-1.16632	1	-1.37025	8.02704	2.63818
FBgn0003129	Poxm	-1.18223	1	-1.42927	6.49984	2.04849
FBgn0003130	Poxn	0	1	0.683054	0.133923	0.185956
FBgn0003132	Pp1-13C	0	1	0.290737	0	0
FBgn0003134	Pp1alpha-96A	0	1	-0.0102718	13.0989	11.071
FBgn0003137	Ppn	-0.472513	1	-0.5487	12.3616	7.19336
FBgn0003139	PpV	0.171715	1	0.307184	15.9842	16.8369
FBgn0003140	PpY-55A	0	1	1.29074	0	0.0194502
FBgn0003141	pr	0	1	-0.00896442	16.1165	13.6315
FBgn0003145	prd	0	1	0.290737	0	0
FBgn0003149	Prm	-1.11976	1	-1.17346	59.6863	22.5254
FBgn0003159	CG2841	0.503505	1	0.553624	31.8851	39.8428
FBgn0003162	Pu	-0.533544	1	-0.947776	2.13132	0.93455
FBgn0003165	pum	-0.466997	1	-0.578265	4.73396	2.69839
FBgn0003169	put	0.122365	1	0.222343	12.6325	12.5461
FBgn0003174	pwn	0	1	-0.709263	0.0415491	0.0196678
FBgn0003175	px	0	1	-0.0303107	10.0293	8.36023
FBgn0003187	qua	-2.90786	1	-3.55475	1.99084	0.138619
FBgn0003189	r	-0.671689	1	-0.801168	6.38409	3.11733
FBgn0003204	ras	-0.443435	1	-0.530072	31.5476	18.5958
FBgn0003205	Ras85D	0.781783	1	0.871547	25.9916	40.4906
FBgn0003206	Ras64B	0	1	-0.130293	15.2399	11.8502
FBgn0003209	raw	1.48046	1	1.55571	12.2143	30.5754
FBgn0003210	rb	0.292567	1	0.435061	4.80585	5.53187
FBgn0003218	rdgB	0	1	-0.0630433	2.65067	2.15957
FBgn0003227	rec	-0.424838	1	-0.99877	0.579051	0.243422
FBgn0003231	ref(2)P	1.2003	1	1.22407	277.659	552.198
FBgn0003248	Rh2	0	1	0.290737	0.0160773	0.0167429
FBgn0003249	Rh3	0	1	0.290737	0	0
FBgn0003250	Rh4	0	1	-1.29423	0.0325359	0
FBgn0003254	rib	1.97365	1	3.8757	0.00470429	0.112678
FBgn0003255	rk	-1.37363	1	-3.03119	0.158907	0.0127297
FBgn0003256	rl	0.420592	1	0.498726	9.93344	11.9494
FBgn0003257	r-l	-0.358198	1	-0.486646	19.7283	11.9818
FBgn0003261	Rm62	-0.13716	1	-0.166493	126.38	95.8629
FBgn0003267	ro	0	1	0.454235	0.424409	0.497226
FBgn0003268	rod	0	1	-0.222705	1.22954	0.895959
FBgn0003270	amos	0	1	0.290737	0	0
FBgn0003274	RpLP2	-0.126186	1	-0.149492	1773.66	1361.33
FBgn0003275	Polr2F	0	1	0.081044	30.5452	27.5008
FBgn0003277	Polr2A	0.103908	1	0.178916	13.5824	13.0895
FBgn0003278	Polr1B	-0.780424	1	-0.953557	7.62304	3.3473
FBgn0003279	RpL4	-0.304568	1	-0.32516	1052.95	715.51
FBgn0003285	rst	-2.88134	1	-3.66346	0.867147	0.0548408
FBgn0003292	rt	-2.26689	1	-3.53934	0.852839	0.0559461
FBgn0003295	ru	0	1	1.29074	0.0366165	0.0889755
FBgn0003300	run	0	1	-1.29423	0.0558232	0.0145335
FBgn0003301	rut	-0.218894	1	-0.357478	3.40203	2.25974
FBgn0003302	rux	0	1	-0.180055	3.81009	2.8587
FBgn0003308	ry	-0.226849	1	-0.375646	6.5882	4.32102
FBgn0003310	S	0.547581	1	0.661675	6.43695	8.67012
FBgn0003312	sad	0	1	-0.415532	0.371328	0.23202
FBgn0003313	sala	0	1	-0.0718336	0.103456	0.0808038
FBgn0003317	sax	0.608216	1	0.743353	8.11945	11.5746
FBgn0003319	Sb	0	1	-0.206763	0.120753	0.0874794
FBgn0003321	sbr	0.0903628	1	0.185316	16.0707	15.5562
FBgn0003326	sca	0	1	1.09809	0.0173436	0.0361233
FBgn0003330	Sce	0.207102	1	0.439457	5.62158	6.4916
FBgn0003334	Scm	0.121321	1	0.255198	6.86572	6.97583
FBgn0003339	Scr	0	1	-1.51662	0.0287684	0.00499323
FBgn0003345	sd	0.7329	1	0.815399	6.98971	10.4728
FBgn0003346	RanGAP	0.0145924	1	0.211529	5.46581	5.38749
FBgn0003353	sei	1.38788	1	1.57947	2.8185	7.18109
FBgn0003356	Jon99Cii	-1.0064	1	-1.01594	10922.5	4598.21
FBgn0003357	Jon99Ciii	-1.04499	1	-1.05457	7673.24	3144.97
FBgn0003358	Jon99Ci	-0.516192	1	-0.550566	641.912	373.097
FBgn0003360	sesB	-0.14137	1	-0.160878	765.894	583.221
FBgn0003366	sev	-1.61839	1	-1.9922	1.17369	0.24893
FBgn0003371	sgg	0.692384	1	0.748751	10.7261	15.3445
FBgn0003372	Sgs1	0	1	-2.03119	0.0500024	0.00578582
FBgn0003373	Sgs3	0	1	-0.709263	0.0197885	0
FBgn0003374	Sgs4	0	1	0.290737	0	0
FBgn0003375	Sgs5	0	1	0.290737	0	0
FBgn0003377	Sgs7	0	1	1.29074	0	0.0711963
FBgn0003378	Sgs8	0	1	0.290737	0.122259	0.12732
FBgn0003380	Sh	-0.440112	1	-1.03119	0.100098	0.0410953
FBgn0003382	sha	4.73546	1	5.21872	0.15073	4.88848
FBgn0003386	Shaw	0.385656	1	0.58098	2.33939	2.98016
FBgn0003388	shd	-0.543195	1	-1.06881	0.982308	0.394034
FBgn0003390	shf	0	1	-0.157278	8.6389	6.59152
FBgn0003391	shg	1.02155	1	1.09837	10.2149	18.6224
FBgn0003392	shi	0.681228	1	0.76096	11.1321	16.0615
FBgn0003396	shn	0.742768	1	0.815903	7.09233	10.63
FBgn0003401	shu	-1.09983	1	-1.49732	3.83463	1.14675
FBgn0003410	sina	0	1	0.0310927	7.4387	6.46957
FBgn0003411	sisA	0	1	-0.294226	0.140857	0.0880128
FBgn0003415	skd	-0.134637	1	-0.235655	4.77533	3.45215
FBgn0003416	sl	0.250216	1	0.385049	4.63028	5.14799
FBgn0003423	slgA	-1.69557	1	-1.9489	4.85809	1.06705
FBgn0003429	slo	-1.59014	1	-1.78407	3.2487	0.801342
FBgn0003430	slp1	-0.0598423	1	-2.1687	0.154003	0.0160379
FBgn0003435	sm	-0.430389	1	-0.621316	1.15301	0.637467
FBgn0003444	smo	-0.00604194	1	-0.195854	4.06824	3.02211
FBgn0003447	sn	-0.896967	1	-1.10083	5.96978	2.36556
FBgn0003448	sna	3.56507	1	6.35683	0	0.904295
FBgn0003449	snf	0.131872	1	0.308758	18.7917	19.8159
FBgn0003450	snk	-1.81599	1	-3.43718	0.795238	0.0477784
FBgn0003459	stwl	0	1	-0.066348	3.41284	2.7737
FBgn0003460	so	-0.334008	1	-1.0629	0.53564	0.213282
FBgn0003462	Sod1	0.27306	1	0.322459	272.602	290.199
FBgn0003463	sog	0.0442984	1	0.219867	2.55497	2.53303
FBgn0003464	sol	0.483684	1	0.577475	8.90625	11.3152
FBgn0003475	spir	0.611036	1	0.701015	8.19119	11.3374
FBgn0003479	spn-A	0	1	-0.0538278	4.44797	3.64438
FBgn0003480	spn-B	0	1	0.232438	1.58566	1.58525
FBgn0003482	spn-D	0	1	-0.709263	0.363619	0.178199
FBgn0003483	spn-E	-2.35788	1	-2.87527	1.72168	0.195417
FBgn0003486	spo	-0.63788	1	-1.42547	0.599556	0.18364
FBgn0003495	spz	3.32383	1	3.49879	3.61117	34.832
FBgn0003499	sr	0	1	-0.407235	0.194759	0.123946
FBgn0003502	Btk	-0.555837	1	-0.747483	2.23055	1.12978
FBgn0003507	srp	-1.04368	1	-1.26117	3.40605	1.20717
FBgn0003510	Sry-alpha	0	1	-0.124301	1.45638	1.13577
FBgn0003511	Sry-beta	0	1	-0.124301	1.45638	1.13577
FBgn0003512	Sry-delta	0.129623	1	0.321308	8.60218	9.15047
FBgn0003513	ss	0	1	0.290737	0	0
FBgn0003514	sqh	1.53231	1	1.58194	88.9641	226.759
FBgn0003515	st	-0.915153	1	-1.07915	15.0019	6.03831
FBgn0003517	sta	-0.241607	1	-0.262463	1046.63	742.806
FBgn0003520	stau	0	1	-0.0401405	10.4066	8.61548
FBgn0003525	stg	-2.86266	1	-3.23924	6.44613	0.574334
FBgn0003527	stil	-3.53631	1	-5.30918	1.79912	0.0195167
FBgn0003545	sub	0	1	-0.227394	1.02591	0.743219
FBgn0003557	Su(dx)	0.864601	1	0.914971	33.3665	53.5626
FBgn0003559	su(f)	0	1	-0.136738	6.77879	5.24717
FBgn0003567	su(Hw)	0.466105	1	0.60373	6.36551	8.23663
FBgn0003575	su(sable)	0	1	0.00259496	8.16162	6.9599
FBgn0003598	Su(var)3-7	-0.153104	1	-0.307831	5.08774	3.49755
FBgn0003607	Su(var)205	0	1	0.080595	44.0691	39.6699
FBgn0003612	Su(var)2-10	0	1	-0.0809753	7.18596	5.78267
FBgn0003638	su(w[a])	-0.0622644	1	-0.140451	16.7209	12.9134
FBgn0003651	svp	-0.43854	1	-1.00588	0.439302	0.183812
FBgn0003654	sw	0.904159	1	0.963628	34.2732	56.9067
FBgn0003655	swa	-4.71325	1	-5.7675	7.94466	0.113027
FBgn0003656	sws	1.48726	1	1.55387	13.1202	32.7997
FBgn0003660	Syb	1.09996	1	1.14281	168.468	316.704
FBgn0003676	CCT1	0.424295	1	0.490501	53.2012	63.6334
FBgn0003683	term	0	1	-0.709263	0.0149391	0
FBgn0003687	Tbp	0	1	-0.192943	7.8162	5.81648
FBgn0003701	thr	0	1	-0.147141	0.9108	0.698899
FBgn0003710	tipE	0	1	1.39027	0.0322412	0.0783438
FBgn0003714	tko	0.2534	1	0.422314	10.354	11.8136
FBgn0003716	tkv	0.267321	1	0.322369	36.396	38.743
FBgn0003719	tld	0.299089	1	2.46066	0.00653334	0.0544305
FBgn0003720	tll	0	1	0.290737	0	0
FBgn0003721	Tm1	0.691164	1	0.727361	33.4062	47.0857
FBgn0003731	Egfr	0.14052	1	0.26228	4.84905	4.9511
FBgn0003733	tor	-3.25177	1	-4.53581	1.58406	0.0510949
FBgn0003741	tra	0	1	0.0792324	11.7365	10.5521
FBgn0003742	tra2	0	1	-0.0325584	9.41371	7.83282
FBgn0003744	trc	0.574617	1	0.675701	15.1031	20.541
FBgn0003747	Gr5a	0	1	-2.03119	0.0589141	0
FBgn0003748	Treh	0.972913	1	1.00288	101.229	172.705
FBgn0003751	trk	0	1	-0.527425	1.64218	0.958728
FBgn0003861	trp	-3.42498	1	-5.20112	0.470752	0.00550832
FBgn0003862	trx	-0.137307	1	-0.225485	5.47076	3.98302
FBgn0003863	alphaTry	0.178284	1	0.184797	14066.2	13611.4
FBgn0003865	tsg	0	1	-0.709263	0.0247413	0
FBgn0003866	tsh	0.00130144	1	0.196219	2.84754	2.77706
FBgn0003867	tsl	0	1	0.145306	0.7674	0.721472
FBgn0003870	ttk	0	1	0.0529001	8.63358	7.62405
FBgn0003882	tub	0	1	-0.0150535	11.9026	10.0257
FBgn0003884	alphaTub84B	1.37045	1	1.39822	267.029	599.2
FBgn0003885	alphaTub84D	0.23661	1	0.326208	30.7126	32.7805
FBgn0003886	alphaTub85E	0	1	-0.294226	0.0281353	0.01465
FBgn0003889	betaTub85D	0	1	-0.709263	0.0119204	0
FBgn0003890	betaTub97EF	0.537341	1	0.599416	61.903	79.8484
FBgn0003891	tud	-0.106283	1	-0.15321	29.9383	22.9187
FBgn0003892	ptc	-0.824355	1	-1.02036	3.95106	1.65579
FBgn0003896	tup	-0.558818	1	-0.89164	2.11244	0.965468
FBgn0003900	twi	-2.8794	1	-3.79018	2.01259	0.114844
FBgn0003916	snRNA:U1:21D	0	1	0.34963	3.07772	3.34449
FBgn0003920	snRNA:U2:14B	0	1	-0.294226	1.60019	1.07128
FBgn0003922	snRNA:U2:38ABa	0	1	-0.294226	1.60019	1.07128
FBgn0003923	snRNA:U2:38ABb	0	1	0.290737	0	0
FBgn0003930	snRNA:U4:39B	0	1	-0.55726	1.22772	0.639273
FBgn0003931	snRNA:U4:38AB	0	1	0.290737	0	0
FBgn0003933	snRNA:U5:14B	0	1	0.290737	0	0
FBgn0003934	snRNA:U5:23D	0	1	0.290737	0	0
FBgn0003935	snRNA:U5:34A	0	1	-0.516618	1.0368	0.539858
FBgn0003936	snRNA:U5:35D	0	1	-1.29423	0.348341	0
FBgn0003938	snRNA:U5:63BC	0	1	-0.709263	1.24893	0.557415
FBgn0003941	RpL40	-0.164348	1	-0.193559	1052.88	783.799
FBgn0003942	RpS27A	-0.224754	1	-0.249355	1690.88	1210.99
FBgn0003943	Ubi-p63E	1.15677	1	1.16909	799.528	1530.61
FBgn0003944	Ubx	0	1	-0.446229	0.302378	0.186803
FBgn0003950	unc	0	1	-0.709263	0.0505551	0.0239309
FBgn0003961	Uro	0.961518	1	1.03719	54.2551	94.8024
FBgn0003963	ush	-1.55417	1	-1.8472	2.18604	0.514607
FBgn0003964	usp	0.311929	1	0.421561	12.9304	14.7445
FBgn0003965	v	0	1	-0.294226	0.134532	0.0875632
FBgn0003969	vap	1.34667	1	1.44591	8.06031	18.7006
FBgn0003975	vg	0	1	-2.70926	0.03945	0
FBgn0003977	vir	0.155159	1	0.323321	2.94377	3.13575
FBgn0003978	vls	-0.0505781	1	-0.325676	6.19835	4.20444
FBgn0003979	Vm26Aa	-8.97128	1	-9.65878	553.38	0.552177
FBgn0003980	Vm26Ab	-10.3831	1	-12.1143	374.247	0.035934
FBgn0003983	Vm34Ca	-10.5678	1	-12.2989	550.962	0.0465458
FBgn0003984	vn	1.09782	1	1.3657	0.938307	2.06336
FBgn0003996	w	-0.0598423	1	-3.1687	0.0933057	0
FBgn0003997	hid	0.00409022	1	0.169138	4.72445	4.52188
FBgn0004003	wbl	-0.992477	1	-1.50835	2.87837	0.849011
FBgn0004034	y	0	1	-0.931656	0.0646089	0.0224279
FBgn0004045	Yp1	-2.47565	1	-2.55237	209.266	30.3585
FBgn0004047	Yp3	-2.43651	1	-2.53326	111.631	16.4064
FBgn0004049	yrt	0.261784	1	0.363216	10.491	11.4884
FBgn0004050	z	0.0487591	1	0.217765	6.8395	6.7709
FBgn0004052	Z600	0	1	1.8757	0	0.100901
FBgn0004053	zen	0	1	-2.70926	0.121246	0
FBgn0004054	zen2	0	1	0.290737	0	0
FBgn0004055	uzip	-0.973278	1	-1.29084	2.26176	0.78328
FBgn0004057	Zw	-0.329452	1	-0.435509	23.0288	14.493
FBgn0004066	Prosalpha4	0.866533	1	0.966717	33.7953	56.241
FBgn0004087	Dhfr	-0.129703	1	-0.500168	7.19361	4.31533
FBgn0004101	bs	0.11067	1	0.297431	2.94989	3.08632
FBgn0004102	oc	0	1	-0.294226	0.0087068	0.00453362
FBgn0004103	Pp1-87B	0.642818	1	0.688139	95.9207	131.574
FBgn0004106	Cdk1	-0.401706	1	-0.728	6.26724	3.21054
FBgn0004107	Cdk2	-1.32361	1	-1.72719	3.08325	0.785327
FBgn0004108	Nrt	0	1	0.237297	1.40459	1.40936
FBgn0004110	tin	0	1	0.290737	0	0
FBgn0004117	Tm2	-1.11922	1	-1.17894	99.1285	37.2678
FBgn0004118	nAChRbeta2	0	1	0.290737	0.0109236	0.0113758
FBgn0004132	boca	0	1	0.0571459	12.0638	10.6803
FBgn0004133	blow	-0.553287	1	-0.796415	4.46153	2.18269
FBgn0004143	nullo	0	1	0.290737	0	0
FBgn0004167	kst	1.07801	1	1.10361	40.8863	74.7996
FBgn0004168	5-HT1A	0.327996	1	1.68929	0.0437248	0.127498
FBgn0004169	up	-1.17975	1	-1.22527	180.716	65.7978
FBgn0004170	sc	2.05346	1	3.53866	0.0763056	0.890003
FBgn0004171	Mst98Cb	0	1	1.29074	0	0.021439
FBgn0004172	Mst84Da	0	1	0.290737	0	0
FBgn0004173	Mst84Db	0	1	0.290737	0	0
FBgn0004174	Mst84Dc	0	1	0.290737	0	0
FBgn0004175	Mst84Dd	0	1	0.290737	0	0
FBgn0004177	mts	0.387623	1	0.432031	77.0003	88.4395
FBgn0004179	Csp	0.821402	1	0.877052	43.0078	67.2491
FBgn0004181	Ebp	0	1	-0.709263	0.0143528	0
FBgn0004183	snRNA:U1:82Eb	0	1	1.8757	0	0.278707
FBgn0004185	snRNA:U1:95Ca	0	1	0.34963	3.07772	3.34449
FBgn0004186	snRNA:U1:95Cb	0	1	0.34963	3.07772	3.34449
FBgn0004187	snRNA:U1:95Cc	0	1	-1.29423	0.66907	0.139354
FBgn0004188	snRNA:U6:96Aa	0	1	0.290737	0	0
FBgn0004189	snRNA:U6:96Ab	0	1	1.29074	0	0.213589
FBgn0004190	snRNA:U6:96Ac	0	1	0.290737	0	0
FBgn0004191	snRNA:U2:34ABa	0	1	-0.474798	1.82879	1.07128
FBgn0004192	snRNA:U2:34ABb	0	1	0.0980914	2.62889	2.38062
FBgn0004197	Ser	-0.297094	1	-0.725565	0.666156	0.340987
FBgn0004198	ct	-0.587984	1	-0.757961	2.07056	1.04141
FBgn0004227	nonA	0.223815	1	0.335351	4.8707	5.23174
FBgn0004228	mex1	0.913634	1	0.961065	146.273	242.432
FBgn0004237	Hrb87F	0.484847	1	0.565653	24.9999	31.5019
FBgn0004240	DptA	2.66181	1	3.09809	2.6547	19.6286
FBgn0004242	Syt1	0.441448	1	0.880752	0.286909	0.451359
FBgn0004244	Rdl	0	1	-0.709263	0.0170801	0.00762308
FBgn0004359	T48	-0.586888	1	-0.880064	3.68297	1.69842
FBgn0004360	Wnt2	-0.399421	1	-1.87919	0.342898	0.0714187
FBgn0004362	HmgD	-0.383441	1	-0.479912	36.2855	22.1445
FBgn0004363	porin	0.404549	1	0.436001	166.419	191.668
FBgn0004367	mei-41	-0.212182	1	-0.533896	0.814031	0.477391
FBgn0004368	Ptp4E	0.0348755	1	0.196127	2.72308	2.6556
FBgn0004369	Ptp99A	0	1	-0.00188793	6.05368	5.14646
FBgn0004370	Ptp10D	-0.770761	1	-0.948593	2.94858	1.29912
FBgn0004372	aly	0	1	-1.29423	0.0193608	0
FBgn0004373	fwd	0.44511	1	0.515684	12.3628	15.0475
FBgn0004374	neb	-0.0029421	1	-0.244238	2.85316	2.04872
FBgn0004378	Klp61F	0.386549	1	0.666603	1.42297	1.92467
FBgn0004379	Klp67A	-0.104188	1	-0.442477	1.81338	1.13307
FBgn0004380	Klp64D	0.733286	1	0.877859	7.71433	12.0731
FBgn0004381	Klp68D	1.33849	1	1.53109	3.08174	7.59259
FBgn0004387	Klp98A	0.355486	1	0.449899	9.48855	11.0344
FBgn0004389	bnk	0	1	1.00123	0.213478	0.377936
FBgn0004390	RasGAP1	0.825894	1	0.943109	5.37128	8.79421
FBgn0004391	shtd	0	1	0.0989682	3.17957	2.89862
FBgn0004394	pdm2	2.90372	1	3.0675	2.19265	15.6775
FBgn0004395	unk	0.246544	1	0.384238	3.98473	4.42778
FBgn0004396	CrebA	0.245394	1	0.352829	9.31391	10.1263
FBgn0004397	Vinc	1.20612	1	1.27676	18.8096	38.8047
FBgn0004400	rhi	-3.89977	1	-6.66346	1.7193	0
FBgn0004401	Pep	0.115193	1	0.176835	48.5521	46.723
FBgn0004403	RpS14a	-0.0481468	1	-0.085565	461.881	370.563
FBgn0004404	RpS14b	-0.0679106	1	-0.112442	483.941	381.091
FBgn0004406	PolG1	0	1	-0.0291818	3.20324	2.67117
FBgn0004407	PolG2	-0.130377	1	-0.333842	9.53301	6.43406
FBgn0004414	msopa	0	1	0.290737	0	0
FBgn0004419	me31B	-0.924405	1	-0.999428	81.2043	34.5721
FBgn0004425	LysB	-1.06461	1	-1.24758	45.8665	16.4205
FBgn0004426	LysC	-4.18232	1	-5.63051	27.3865	0.377752
FBgn0004427	LysD	-0.630753	1	-0.932868	18.105	8.04651
FBgn0004428	LysE	-3.2586	1	-3.46475	137.424	10.5601
FBgn0004429	LysP	-3.45303	1	-4.14556	15.4154	0.706059
FBgn0004430	LysS	0	1	-0.756569	1.33814	0.650317
FBgn0004431	LysX	5.19201	1	5.28002	56.8093	1880.39
FBgn0004432	Cyp1	0.498253	1	0.530516	357.173	439.218
FBgn0004435	Galphaq	0.340486	1	0.438285	7.1045	8.19569
FBgn0004436	Ubc6	0.575646	1	0.642806	45.0055	59.8256
FBgn0004449	Ten-m	0	1	0.146912	1.79796	1.69457
FBgn0004456	mew	1.84562	1	1.9302	8.64916	28.0712
FBgn0004463	Polr3B	-0.0249048	1	-0.208897	4.9396	3.63645
FBgn0004465	Su(P)	0	1	0.140385	15.0603	14.13
FBgn0004507	GlyP	-0.384518	1	-0.447706	52.2811	32.6309
FBgn0004509	Fur1	1.09702	1	1.15618	11.9176	22.6136
FBgn0004510	Ets97D	0	1	-0.0575384	4.39382	3.59169
FBgn0004511	dy	0	1	-1.29423	0.026927	0.00560834
FBgn0004512	Mdr49	-0.651785	1	-0.720079	36.0883	18.6482
FBgn0004513	Mdr65	-1.22954	1	-1.76553	0.96592	0.237659
FBgn0004514	Oct-TyrR	0	1	1.42824	0.0536419	0.130346
FBgn0004516	Gad1	0.138732	1	0.153233	0.0595698	0.0558322
FBgn0004552	Akh	-4.12617	1	-5.44494	15.2308	0.255828
FBgn0004554	Edg91	0	1	-0.709263	0.0363336	0
FBgn0004556	Dbp73D	-0.349548	1	-0.581256	5.77199	3.27964
FBgn0004567	slp2	-0.0837649	1	-2.03119	0.130962	0.0194834
FBgn0004569	aos	0.631797	1	0.997005	1.02651	1.74928
FBgn0004573	5-HT7	-0.690974	1	-1.30752	0.528336	0.178308
FBgn0004574	Rop	1.42254	1	1.4898	29.4825	70.5026
FBgn0004575	Syn	0.854105	1	1.12194	0.903838	1.67772
FBgn0004577	Pxd	0	1	-0.846767	0.083443	0.0347589
FBgn0004580	Cbp53E	-0.266205	1	-0.414733	10.5823	6.75496
FBgn0004581	bgcn	0	1	-1.58373	0.110809	0.0274754
FBgn0004583	ex	0.681815	1	0.782966	6.16066	9.02582
FBgn0004584	Rrp1	0.753522	1	0.95646	3.77659	6.24431
FBgn0004587	B52	0	1	-0.0428159	22.8207	18.8587
FBgn0004588	Eig71Ea	0	1	0.290737	0	0
FBgn0004589	Eig71Eb	0	1	0.290737	0	0
FBgn0004590	Eig71Ec	0	1	0.290737	0	0
FBgn0004591	Eig71Ed	0	1	0.290737	0	0
FBgn0004592	Eig71Ee	0	1	0.290737	0	0
FBgn0004593	Eig71Ef	0	1	0.290737	0	0
FBgn0004594	Eig71Eg	0	1	0.290737	0	0
FBgn0004595	pros	0.828214	1	1.09229	0.218644	0.397549
FBgn0004597	CycC	0.338501	1	0.568644	7.39844	9.34572
FBgn0004598	Fur2	-0.846129	1	-1.0027	5.26434	2.23457
FBgn0004606	zfh1	-2.52531	1	-3.07072	1.17106	0.115675
FBgn0004607	zfh2	1.13891	1	1.33638	0.740113	1.59301
FBgn0004611	Plc21C	-0.491964	1	-0.645499	3.87024	2.1049
FBgn0004618	gl	0	1	-1.29423	0.0322823	0.00672374
FBgn0004619	GluRIA	0	1	-0.709263	0.00575997	0
FBgn0004620	GluRIIA	-0.473169	1	-0.90408	1.27504	0.576092
FBgn0004622	TkR99D	-0.335601	1	-0.480431	10.9423	6.67369
FBgn0004623	Gbeta76C	0	1	0.290737	0	0
FBgn0004629	Cys	-0.213687	1	-0.326106	101.611	68.987
FBgn0004635	rho	2.18593	1	2.47977	1.08996	5.20309
FBgn0004636	Rap1	0.64327	1	0.701924	41.6833	57.7268
FBgn0004638	drk	0.832345	1	0.914997	20.1353	32.3261
FBgn0004643	Zw10	0	1	0.0910881	8.06179	7.30936
FBgn0004644	hh	2.52708	1	2.78726	1.70379	10.0577
FBgn0004646	ogre	-1.95002	1	-2.1592	8.85061	1.68215
FBgn0004647	N	0.329903	1	0.488323	1.80969	2.16156
FBgn0004648	svr	0.944894	1	1.00268	13.8275	23.5889
FBgn0004649	yl	-10.1829	1	-12.9141	32.6228	0
FBgn0004650	fs(1)N	-7.08982	1	-9.82431	3.69482	0
FBgn0004652	fru	0	1	-0.229654	0.505986	0.366993
FBgn0004654	Pgd	0.267386	1	0.331349	62.8602	67.3319
FBgn0004655	wapl	0	1	-0.0266815	6.45547	5.39437
FBgn0004656	fs(1)h	0.22286	1	0.290157	6.96072	7.24596
FBgn0004657	mys	1.705	1	1.74712	42.1626	120.501
FBgn0004666	sim	-3.45338	1	-4.78455	1.45396	0.0386591
FBgn0004687	Mlc-c	0.729878	1	0.765453	239.644	346.812
FBgn0004698	Xpc	-0.0889675	1	-0.190796	11.7633	8.77253
FBgn0004777	Ccp84Ag	0	1	-2.03119	0.08002	0
FBgn0004778	Ccp84Af	0	1	0.290737	0	0
FBgn0004779	Ccp84Ae	0	1	0.290737	0	0
FBgn0004780	Ccp84Ad	0	1	0.290737	0	0
FBgn0004781	Ccp84Ac	0	1	0.290737	0	0
FBgn0004782	Ccp84Ab	0	1	0.290737	0	0
FBgn0004783	Ccp84Aa	0	1	0.290737	0	0
FBgn0004784	inaC	0	1	0.290737	0.00933454	0.00972097
FBgn0004795	retn	-1.77919	1	-1.99234	6.81845	1.45486
FBgn0004797	mdy	0	1	-0.283103	2.62791	1.8358
FBgn0004811	fs(2)ltoPP43	0	1	0.168746	5.3264	5.09639
FBgn0004828	His3.3B	0.176553	1	0.213237	147.969	146.035
FBgn0004832	Xpac	0	1	0.299454	3.05523	3.20111
FBgn0004837	Su(H)	0	1	0.344844	1.16051	1.25503
FBgn0004838	Hrb27C	0.260425	1	0.290225	64.0567	66.6849
FBgn0004839	otk	0	1	0.0521642	1.23326	1.08783
FBgn0004841	TkR86C	0	1	0.875699	0.0476632	0.078
FBgn0004842	RYa-R	0	1	-0.168695	0.0953323	0.0694952
FBgn0004852	Ac76E	0	1	0.16788	3.22995	3.08873
FBgn0004854	B-H2	0	1	0.290737	0	0
FBgn0004855	Polr2I	0	1	0.146788	10.9197	10.2898
FBgn0004856	Bx42	0.144825	1	0.257458	16.4112	16.7006
FBgn0004858	elB	0.635325	1	0.770291	6.95447	10.1008
FBgn0004859	ci	-1.66733	1	-2.02529	1.89125	0.392291
FBgn0004860	ph-d	0	1	0.0847777	3.2277	2.91364
FBgn0004861	ph-p	0.10917	1	0.250095	3.66767	3.71332
FBgn0004862	bap	0	1	-0.133761	0.757264	0.583573
FBgn0004863	C15	0	1	0.875699	0.0118241	0.0246272
FBgn0004864	hop	0.174438	1	0.298636	6.321	6.61884
FBgn0004865	Eip78C	1.64961	1	1.95726	0.552558	1.83516
FBgn0004867	RpS2	-0.176981	1	-0.200303	903.889	669.747
FBgn0004868	Gdi	0.597742	1	0.639054	103.234	136.868
FBgn0004870	bab1	-0.0992317	1	-0.56986	0.563021	0.320983
FBgn0004872	piwi	-2.92647	1	-3.18462	13.6543	1.27173
FBgn0004875	enc	0	1	0.0375674	5.71775	4.99569
FBgn0004876	cdi	0.333625	1	0.39246	21.125	23.6069
FBgn0004878	cas	-1.74864	1	-4.61615	0.201974	0
FBgn0004880	scrt	0	1	0.290737	0.00241824	0.00251835
FBgn0004882	orb	-6.3252	1	-6.90437	9.42524	0.0646066
FBgn0004885	tok	1.4959	1	1.87093	0.405572	1.27131
FBgn0004888	Scsalpha1	0.0152749	1	0.0825496	79.7101	71.8533
FBgn0004889	tws	0	1	0.0116061	17.8245	15.2962
FBgn0004892	sob	0.0368485	1	0.315568	2.41224	2.55587
FBgn0004893	bowl	-0.45977	1	-0.573487	12.4648	7.12853
FBgn0004895	FoxL1	1.05101	1	2.7237	0.0620806	0.420229
FBgn0004896	fd59A	0	1	0.290737	0	0
FBgn0004897	fd96Ca	0	1	-2.29423	0.0499897	0
FBgn0004898	fd96Cb	0	1	-0.709263	0.0201705	0
FBgn0004901	Prat	-0.0268089	1	-0.181332	11.6452	8.73989
FBgn0004903	Rb97D	0.16071	1	0.303852	7.30626	7.67828
FBgn0004907	14-3-3zeta	0.676043	1	0.707295	121.56	168.97
FBgn0004908	Arl2	0.431363	1	0.730606	7.1925	10.1728
FBgn0004910	Eip63F-1	0.362308	1	0.441308	21.2088	24.5173
FBgn0004911	asRNA:Eig63F-2	-0.71188	1	-1.36978	1.66958	0.537741
FBgn0004913	Gnf1	-0.224383	1	-0.384034	7.60116	4.95612
FBgn0004914	Hnf4	0.318873	1	0.394154	15.648	17.5071
FBgn0004915	TfIIB	0.250872	1	0.41846	10.4802	11.9257
FBgn0004919	gol	0.497033	1	0.636169	5.45997	7.22574
FBgn0004921	Ggamma1	0.501246	1	0.559315	48.2991	60.5924
FBgn0004924	Top1	-0.00785868	1	-0.0797024	17.5178	14.111
FBgn0004926	eIF2beta	0.738898	1	0.806592	80.9532	120.551
FBgn0004956	upd1	0	1	-0.36134	0.147474	0.0950726
FBgn0004957	por	0.374964	1	0.600959	3.714	4.79797
FBgn0004959	phm	-0.217512	1	-3.29423	0.109578	0
FBgn0005198	gig	0.740247	1	0.848276	6.09702	9.34667
FBgn0005278	Sam-S	-0.881356	1	-0.947605	52.7148	23.265
FBgn0005322	nmd	0.80627	1	0.903318	25.086	39.9513
FBgn0005355	Su(fu)	0	1	0.0677178	5.26637	4.69681
FBgn0005386	ash1	0.0336859	1	0.164729	3.9597	3.77849
FBgn0005390	fs(1)M3	-3.90833	1	-4.27353	7.2046	0.313289
FBgn0005391	Yp2	-3.26485	1	-3.35457	250.312	20.82
FBgn0005411	U2af50	-0.234472	1	-0.346342	30.425	20.3687
FBgn0005427	ewg	0	1	0.0418886	5.85696	5.13256
FBgn0005533	RpS17	-0.261515	1	-0.290955	1328.38	924.327
FBgn0005536	Mbs	0.398518	1	0.479511	8.54764	10.1463
FBgn0005558	ey	0	1	-1.70926	0.017698	0
FBgn0005561	sv	0.206059	1	1.8143	0.0294683	0.0964489
FBgn0005564	Shal	0	1	-0.0736037	1.10537	0.893122
FBgn0005585	Calr	1.04142	1	1.07885	165.54	297.702
FBgn0005586	Rab3	0.811243	1	1.14077	0.911232	1.71542
FBgn0005590	scw	0	1	-0.709263	0.0138022	0
FBgn0005593	RpL7	-0.201025	1	-0.225789	838.423	610.36
FBgn0005596	yem	-0.540262	1	-0.72391	5.1201	2.63638
FBgn0005612	Sox14	1.31758	1	1.40299	13.7106	30.8743
FBgn0005613	Sox15	0	1	0.290737	0.0120216	0.0125193
FBgn0005614	trpl	-0.333936	1	-1.10158	0.349504	0.135022
FBgn0005616	msl-2	0.0261479	1	0.282349	1.96442	2.03385
FBgn0005617	msl-1	-0.0198457	1	-0.150234	6.78339	5.20257
FBgn0005619	Hdc	0	1	-1.34153	0.172077	0.0537601
FBgn0005624	Psc	0.316207	1	0.514293	1.83688	2.23415
FBgn0005626	ple	-0.664833	1	-0.763272	20.3944	10.2261
FBgn0005631	robo1	1.02716	1	1.16808	2.79206	5.34415
FBgn0005632	faf	0.147458	1	0.196204	20.5185	20.0125
FBgn0005633	fln	0	1	0.290737	0	0
FBgn0005636	nvy	-0.140718	1	-0.650847	0.751987	0.404611
FBgn0005638	slbo	2.41731	1	2.88925	0.409607	2.62501
FBgn0005640	Eip63E	0.227238	1	0.337179	6.14702	6.61104
FBgn0005642	wdn	0	1	-0.0384171	8.27092	6.85476
FBgn0005648	Pabp2	0.439407	1	0.580887	10.4493	13.3083
FBgn0005649	Rox8	0.0155586	1	0.0955299	20.7087	18.836
FBgn0005654	Orc3	0	1	0.134274	2.3766	2.21991
FBgn0005655	PCNA	0	1	0.0885477	13.3109	12.0464
FBgn0005658	Ets65A	0	1	-1.29423	0.00891731	0
FBgn0005659	Ets98B	0	1	-0.412282	0.429937	0.272535
FBgn0005660	Ets21C	1.69065	1	1.80998	4.24948	12.6929
FBgn0005664	Crys	2.39516	1	2.44359	56.5478	261.916
FBgn0005666	bt	-1.38415	1	-1.44439	10.4186	3.25856
FBgn0005670	Cyp4d1	-0.191789	1	-0.261976	53.9465	38.2967
FBgn0005671	Vha55	-0.180837	1	-0.200164	570.796	422.979
FBgn0005672	spi	0.859934	1	0.974838	16.5708	27.7342
FBgn0005674	GluProRS	0.160422	1	0.239164	14.8946	14.9664
FBgn0005677	dac	0	1	0.246793	0.436091	0.440382
FBgn0005683	pie	0	1	-0.145903	1.63882	1.25812
FBgn0005694	Aef1	-0.308191	1	-0.418352	13.2812	8.45832
FBgn0005695	gcl	-0.0240152	1	-0.173713	10.3823	7.83357
FBgn0005696	PolA2	-0.0554513	1	-0.405871	2.4856	1.59292
FBgn0005771	noc	0	1	-0.0495261	10.4777	8.61721
FBgn0005775	Con	-0.720313	1	-2.70926	0.0553527	0.00384295
FBgn0005777	PpD3	0.407873	1	0.51981	14.5283	17.7348
FBgn0005778	PpD5	0	1	0.290737	0	0
FBgn0005779	PpD6	0	1	0.290737	0	0
FBgn0008635	betaCOP	0.887681	1	0.956133	26.721	44.1383
FBgn0008636	hbn	0.626892	1	1.83506	0.134261	0.432167
FBgn0008646	E5	0	1	0.406214	0.237864	0.269251
FBgn0008651	lbl	0	1	-1.70926	0.0879739	0.0166574
FBgn0010014	CanB	0	1	0.593299	0.515737	0.666729
FBgn0010015	CanA1	-1.30873	1	-1.99614	0.866647	0.179013
FBgn0010019	Cyp4g1	-2.94788	1	-3.36609	7.52059	0.611713
FBgn0010038	GstD2	0	1	0.270699	4.30538	4.42135
FBgn0010039	GstD3	0.231675	1	0.875699	1.26495	1.9913
FBgn0010040	GstD4	0	1	1.41627	0.302697	0.725023
FBgn0010041	GstD5	0.407546	1	0.825394	2.76931	4.1899
FBgn0010042	GstD6	0	1	-1.15672	0.815922	0.293
FBgn0010043	GstD7	0	1	-0.0932741	10.6534	8.49467
FBgn0010044	GstD8	1.61517	1	1.92781	3.91108	12.7281
FBgn0010051	Itpr	0	1	0.0666681	6.09656	5.43532
FBgn0010052	Jhe	0	1	0.290737	0.0104453	0.0108777
FBgn0010053	Jheh1	-0.205855	1	-0.27517	85.5077	60.1494
FBgn0010078	RpL23	-0.0764713	1	-0.106635	1160.03	917.196
FBgn0010097	gammaTub37C	-5.04018	1	-7.78608	3.62613	0
FBgn0010100	mAcon1	-0.189811	1	-0.220984	198.535	145.012
FBgn0010105	comm	-0.451582	1	-0.928577	1.36335	0.604555
FBgn0010109	dpn	0.00824812	1	1.8757	0.0431149	0.157149
FBgn0010113	hdc	0.954796	1	1.05177	2.75211	4.85816
FBgn0010114	hig	0	1	-0.901909	0.0759886	0.0316537
FBgn0010173	RPA1	0.209886	1	0.318884	19.2935	20.4883
FBgn0010194	Wnt5	1.09297	1	1.50188	0.498637	1.20975
FBgn0010197	Gyc32E	0	1	-0.294226	0.0114151	0.00594382
FBgn0010198	RpS15Aa	-0.326243	1	-0.355463	785.086	522.398
FBgn0010213	Sod2	0.2058	1	0.289394	69.7283	72.5474
FBgn0010215	alpha-Cat	0.671226	1	0.759702	15.5261	22.3821
FBgn0010217	ATPsynbeta	-0.0876463	1	-0.109529	501.362	395.616
FBgn0010220	Dbp45A	-0.24444	1	-0.438859	10.25	6.43196
FBgn0010222	Nmdmc	0	1	-0.00016468	6.64445	5.6532
FBgn0010223	Galphaf	0.375184	1	0.469525	28.6073	33.7237
FBgn0010225	Gel	-0.371703	1	-0.471962	19.4818	11.955
FBgn0010226	GstS1	-0.438257	1	-0.534722	32.0935	18.8558
FBgn0010228	HmgZ	0	1	-0.0135356	79.7098	67.2227
FBgn0010235	Klc	1.02814	1	1.11059	27.3761	50.3341
FBgn0010238	Lac	-0.582731	1	-0.807892	6.92159	3.36026
FBgn0010240	Lcch3	0	1	-0.269731	1.67215	1.17693
FBgn0010241	Mdr50	-0.410026	1	-0.488027	25.7561	15.6316
FBgn0010246	Myo61F	1.1805	1	1.20006	249.935	488.856
FBgn0010247	Parp	0.627716	1	0.741942	10.4791	14.9227
FBgn0010258	Rbp4	0	1	-0.245316	0.405593	0.286618
FBgn0010263	Rbp9	-0.391999	1	-0.579426	2.42779	1.38191
FBgn0010265	RpS13	-0.265203	1	-0.292124	946.049	657.758
FBgn0010269	Dsor1	0.458139	1	0.602269	11.8816	15.3588
FBgn0010278	Ssrp	-0.220869	1	-0.349969	15.0038	10.0186
FBgn0010280	Taf4	0.0329036	1	0.125164	11.1876	10.3871
FBgn0010282	TfIIFalpha	0	1	0.0544798	13.4074	11.8515
FBgn0010287	Trf	0	1	-0.459285	2.45575	1.5112
FBgn0010288	Uch	1.25192	1	1.34541	34.6614	75.0016
FBgn0010292	bys	-0.578648	1	-0.764615	14.1966	7.10612
FBgn0010294	ng2	0	1	0.290737	0	0
FBgn0010295	ng3	0	1	0.290737	0	0
FBgn0010296	ng4	0	1	0.290737	0	0
FBgn0010300	brat	0.0438004	1	0.170272	2.5261	2.41979
FBgn0010303	hep	0.710454	1	0.795549	9.31845	13.7712
FBgn0010309	pigeon	0	1	-0.247305	2.3828	1.70685
FBgn0010313	corto	-0.164872	1	-0.293797	3.96691	2.75409
FBgn0010314	Cks30A	-0.192067	1	-0.668621	2.65948	1.41468
FBgn0010315	CycD	-0.188127	1	-0.370695	7.70284	5.06831
FBgn0010316	dap	-0.260295	1	-0.469723	5.89839	3.62231
FBgn0010317	CycJ	-4.64798	1	-6.27405	4.20201	0.0309256
FBgn0010323	Gsc	0	1	-0.709263	0.00849284	0
FBgn0010328	woc	0	1	-0.0500005	14.4455	11.8782
FBgn0010329	Tbh	0	1	-1.58373	0.056736	0.011817
FBgn0010333	Rac1	0.632463	1	0.709718	39.9639	55.6473
FBgn0010339	128up	0	1	-0.145363	18.1757	13.9858
FBgn0010340	140up	0.514299	1	0.664569	16.0568	21.6732
FBgn0010341	Cdc42	1.13619	1	1.17814	103.729	199.835
FBgn0010342	Map60	-0.341141	1	-0.60146	5.6013	3.13707
FBgn0010348	Arf1	0.78488	1	0.819459	143.059	214.932
FBgn0010350	Cds	0.189587	1	0.294242	17.2771	18.0362
FBgn0010352	Ogdh	0.110259	1	0.157356	43.7555	41.5426
FBgn0010355	Taf1	0.180526	1	0.278458	7.529	7.77422
FBgn0010356	Taf5	0.0514152	1	0.252125	5.26803	5.34099
FBgn0010357	betaTry	0.158506	1	0.164016	15905.3	15171
FBgn0010358	deltaTry	0.373512	1	0.397978	982.698	1102.35
FBgn0010359	gammaTry	0.387835	1	0.412262	981.235	1111.66
FBgn0010379	Akt	1.25869	1	1.32835	15.374	32.8716
FBgn0010380	AP-1-2beta	0.920178	1	0.997173	20.7082	35.1943
FBgn0010382	CycE	-0.221282	1	-0.468028	2.12193	1.30413
FBgn0010383	Cyp18a1	-4.22947	1	-5.19039	3.85072	0.0824513
FBgn0010385	Def	-0.11514	1	-0.416482	17.5454	11.1692
FBgn0010387	Acbp2	1.58149	1	1.62243	474.267	1243.22
FBgn0010388	Dro	2.25106	1	2.8601	0.873163	5.54679
FBgn0010389	htl	-0.517322	1	-0.71999	4.33657	2.23851
FBgn0010391	SrpRalpha	0.477626	1	0.566227	27.8908	35.1591
FBgn0010395	Itgbn	1.44235	1	1.51194	21.6433	52.5574
FBgn0010397	LamC	0.976938	1	1.04672	32.8018	57.6947
FBgn0010398	Lrr47	0	1	0.209817	1.27645	1.25612
FBgn0010399	Nmdar1	0	1	-2.51662	0.0315763	0
FBgn0010401	Os-C	0	1	-0.709263	0.0363336	0
FBgn0010403	Obp83b	0	1	-1.29423	0.0831269	0
FBgn0010406	RNaseX25	0.862061	1	0.952019	29.7841	49.0612
FBgn0010407	Ror	0	1	0.34732	0.231921	0.251585
FBgn0010408	RpS9	-0.193353	1	-0.223725	638.122	465.207
FBgn0010409	RpL18A	-0.244373	1	-0.268861	1603.54	1133.02
FBgn0010411	RpS18	-0.0876859	1	-0.119053	954.486	748.207
FBgn0010412	RpS19a	-0.202022	1	-0.231998	533.605	386.787
FBgn0010414	SerT	-0.666407	1	-2.51662	0.117828	0.0122706
FBgn0010415	Sdc	0.692296	1	0.752655	27.7844	39.8558
FBgn0010416	TH1	0.0296074	1	0.168193	11.7227	11.2131
FBgn0010417	Taf6	0	1	-0.0713851	9.79862	7.93665
FBgn0010421	TfIIFbeta	0	1	0.109979	10.1483	9.32149
FBgn0010422	TfIIS	0	1	0.128568	12.3281	11.4721
FBgn0010423	TpnC47D	-1.29834	1	-1.46727	46.6099	14.3307
FBgn0010424	TpnC73F	-0.431202	1	-0.545333	49.4033	28.8103
FBgn0010425	epsilonTry	-1.25661	1	-1.27046	6119.25	2159.46
FBgn0010431	mtrm	-6.06374	1	-7.80202	10.9527	0.0209286
FBgn0010433	ato	0	1	0.290737	0	0
FBgn0010434	cora	1.51264	1	1.56005	25.5916	64.2469
FBgn0010435	emp	-0.514077	1	-0.591001	33.4728	18.9152
FBgn0010438	mtSSB	0	1	-0.196735	21.5257	15.9779
FBgn0010441	pll	0.407397	1	0.603827	5.94381	7.69296
FBgn0010452	trn	0.379648	1	0.541254	5.15214	6.38418
FBgn0010453	Wnt4	-0.652868	1	-1.1593	0.990709	0.37332
FBgn0010470	Fkbp14	0.721389	1	0.783143	61.3986	89.9559
FBgn0010473	tutl	-2.45722	1	-3.09097	0.59924	0.0577822
FBgn0010482	hlk	-1.067	1	-1.1876	6.64246	2.48115
FBgn0010488	NAT1	0.566922	1	0.605072	54.0212	69.9538
FBgn0010497	dmGlut	0.209945	1	0.277354	45.0579	46.4899
FBgn0010501	Dcp-1	-0.0337711	1	-0.161403	20.4147	15.5365
FBgn0010504	kermit	0.8075	1	0.866826	44.3994	68.9352
FBgn0010516	wal	0.123045	1	0.175343	119.317	114.704
FBgn0010520	Bka	-0.295158	1	-0.567677	12.044	6.90444
FBgn0010531	Ccs	0.000351264	1	0.180744	16.1952	15.6259
FBgn0010548	Aldh-III	0.240371	1	0.328757	17.3768	18.5796
FBgn0010549	l(2)03659	0	1	0.411031	0.219504	0.24891
FBgn0010551	Phb2	0.276964	1	0.348636	49.9205	54.1164
FBgn0010583	dock	0.281468	1	0.429308	5.764	6.60839
FBgn0010590	Prosbeta1	0.739771	1	0.835356	53.2153	80.8474
FBgn0010591	Sply	0.417577	1	0.482481	50.8105	60.4368
FBgn0010602	lwr	0.378542	1	0.473064	27.8675	32.9323
FBgn0010607	l(2)05714	0.0873812	1	0.302586	8.26585	8.67918
FBgn0010611	Hmgs	0.073255	1	0.162255	23.3981	22.2898
FBgn0010612	ATPsynG	0.0309055	1	0.0934552	172.115	156.328
FBgn0010620	CG10939	-0.090949	1	-0.20886	24.8341	18.2885
FBgn0010621	CCT5	0.855947	1	0.916215	56.387	90.5969
FBgn0010622	DCTN3-p24	1.01795	1	1.17373	13.1785	25.3263
FBgn0010638	Sec61beta	0.502588	1	0.585901	81.3812	103.997
FBgn0010651	MFS14	-0.0312672	1	-0.0856156	58.3611	46.8201
FBgn0010660	Nup214	-0.0667678	1	-0.189512	7.31928	5.46285
FBgn0010741	Pfdn2	0.12487	1	0.234943	41.9241	42.0026
FBgn0010747	Srp54k	0.426667	1	0.516472	28.1534	34.2867
FBgn0010750	atms	0.030331	1	0.222417	6.73426	6.68816
FBgn0010762	simj	0	1	0.125079	4.6849	4.34912
FBgn0010768	sqz	-0.980041	1	-1.37139	1.9332	0.631326
FBgn0010770	ppan	-0.386798	1	-0.612674	9.21206	5.12165
FBgn0010772	Xe7	0.173983	1	0.269649	16.3684	16.7985
FBgn0010774	Ref1	0.0803238	1	0.160329	60.9781	58.0127
FBgn0010786	l(3)02640	1.2715	1	1.39216	9.59901	21.4592
FBgn0010803	TrpRS	0.733421	1	0.858046	15.7126	24.2527
FBgn0010808	Chchd3	0.0695583	1	0.162425	63.8988	60.8792
FBgn0010825	Gug	0.179798	1	0.250767	11.29	11.4361
FBgn0010830	l(3)04053	0	1	-0.00299468	7.08407	6.01665
FBgn0010877	l(3)05822	0	1	-0.00182819	12.3867	10.5306
FBgn0010894	sinu	0	1	-0.0404694	4.13404	3.4198
FBgn0010905	Spn	-0.0632531	1	-0.124233	15.0664	11.7676
FBgn0010909	msn	1.22361	1	1.27189	23.2623	47.8252
FBgn0010926	l(3)07882	0	1	-0.0778511	14.6575	11.8216
FBgn0011016	SsRbeta	0.546649	1	0.632955	62.279	82.2263
FBgn0011020	Sas-4	-0.368901	1	-0.699613	2.32613	1.21529
FBgn0011202	dia	0.819666	1	0.871253	22.9974	35.8153
FBgn0011204	cue	-0.771292	1	-0.851318	43.7735	20.651
FBgn0011205	fbl	0.826092	1	0.889032	29.3731	46.313
FBgn0011206	bol	-0.377664	1	-0.559408	2.52525	1.45758
FBgn0011207	pelo	-0.0888093	1	-0.243426	12.2659	8.81751
FBgn0011211	blw	0.0647441	1	0.0878674	441.775	399.712
FBgn0011217	eff	0.550511	1	0.589261	125.519	160.767
FBgn0011224	heph	-0.267081	1	-0.439034	1.80887	1.13516
FBgn0011225	jar	0.933911	1	0.978798	35.1299	58.944
FBgn0011227	ox	0.24263	1	0.351812	122.59	133.188
FBgn0011230	poe	0.119567	1	0.162425	17.3807	16.5598
FBgn0011232	scat	0.228591	1	0.368807	6.87108	7.55377
FBgn0011236	ken	-0.260573	1	-0.438049	6.69802	4.20603
FBgn0011239	ms(2)35Ci	0	1	0.290737	0	0
FBgn0011244	Hsp60B	0	1	-1.29423	0.0199233	0
FBgn0011259	Sema1a	-0.393167	1	-0.823435	0.394114	0.188394
FBgn0011260	Sema2a	0.598385	1	0.778611	3.09373	4.52039
FBgn0011270	Pglym87	0	1	-0.709263	0.0202263	0
FBgn0011272	RpL13	-0.14993	1	-0.176682	683.156	514.547
FBgn0011273	Acam	0	1	0.290737	0	0
FBgn0011274	Dif	-0.153788	1	-0.257531	9.86873	7.02675
FBgn0011276	HLH3B	0	1	1.29074	0	0.0160042
FBgn0011277	HLH4C	0	1	1.29074	0	0.0160492
FBgn0011278	lbe	0	1	0.290737	0	0
FBgn0011279	Obp69a	0	1	0.80531	0.241159	0.376714
FBgn0011280	Obp19d	0	1	-1.29423	0.159459	0.041515
FBgn0011281	Obp83a	0	1	0.290737	0	0
FBgn0011282	Obp84a	0	1	-0.369777	1.28933	0.839192
FBgn0011283	Obp28a	0	1	0.290737	0	0
FBgn0011284	RpS4	-0.198417	1	-0.224999	585.713	426.624
FBgn0011286	RyR	-0.749379	1	-0.938697	1.37251	0.60879
FBgn0011288	Snap25	0	1	1.16521	0.0480839	0.100149
FBgn0011289	TfIIA-L	0.280427	1	0.384654	26.7615	29.7449
FBgn0011290	Taf12	0	1	0.166969	11.8797	11.3529
FBgn0011291	Taf11	0.186966	1	0.506074	5.76175	6.97091
FBgn0011293	a10	0	1	-0.709263	0.0387046	0
FBgn0011294	a5	0	1	0.290737	0	0
FBgn0011296	l(2)efl	-1.12769	1	-1.22832	125.424	45.5538
FBgn0011297	Alg3	0.518603	1	0.71272	6.65835	9.2945
FBgn0011300	babo	0.11032	1	0.199913	12.4471	12.1712
FBgn0011305	Rsf1	0.173515	1	0.336866	10.3493	11.1283
FBgn0011327	Uch-L5	0.012064	1	0.161369	16.6874	15.8863
FBgn0011335	vers	0.109799	1	0.366908	4.80103	5.27168
FBgn0011336	Stt3B	0.990803	1	1.05733	32.63	57.8156
FBgn0011361	ND-ACP	0.291203	1	0.380393	71.5183	79.2561
FBgn0011455	ND-SGDH	0.0134661	1	0.0826675	125.47	113.112
FBgn0011474	PR-Set7	0.00509671	1	0.166361	4.75844	4.54567
FBgn0011476	l(3)neo43	0	1	0.0512706	5.91513	5.21232
FBgn0011481	Ssdp	-0.0903171	1	-0.178141	13.7771	10.3652
FBgn0011509	SrpRbeta	0.34442	1	0.494802	17.9238	21.5049
FBgn0011554	etaTry	1.33439	1	1.40121	88.2156	198.386
FBgn0011555	thetaTry	-0.825151	1	-0.857133	739.482	347.525
FBgn0011556	zetaTry	-0.958202	1	-1.06114	86.2757	35.186
FBgn0011559	Acp36DE	0	1	0.290737	0	0
FBgn0011566	Smyd3	0	1	-0.0949172	6.04062	4.81205
FBgn0011569	can	0	1	0.290737	0	0
FBgn0011570	cpb	1.09858	1	1.17184	36.6442	70.2944
FBgn0011573	Cdc37	0.654878	1	0.777785	17.2867	25.2373
FBgn0011576	Cyp4d2	0	1	-0.108914	12.7118	10.0328
FBgn0011581	Ms	0	1	1.29074	0	0.0194007
FBgn0011582	Dop1R1	0	1	0.612665	0.0226009	0.029813
FBgn0011584	Trp1	0.406811	1	0.474646	41.0173	48.5241
FBgn0011586	e(r)	0.0201854	1	0.142884	20.5536	19.3182
FBgn0011589	Elk	0.226912	1	0.864973	0.180453	0.281884
FBgn0011591	fng	1.3426	1	1.57408	3.21509	8.16631
FBgn0011592	fra	1.71517	1	1.80602	6.30586	18.7786
FBgn0011596	fzo	0	1	-0.808799	0.128497	0.0573501
FBgn0011603	ine	-0.439601	1	-0.575301	9.43684	5.38928
FBgn0011604	Iswi	0	1	0.104252	8.43039	7.71409
FBgn0011606	Klp3A	-0.578151	1	-0.852999	2.24448	1.05511
FBgn0011638	La	0.0878469	1	0.180336	38.8332	37.4605
FBgn0011640	lark	0.529063	1	0.624838	21.9655	28.8386
FBgn0011642	Zyx	0.162812	1	0.267563	19.1111	19.585
FBgn0011648	Mad	0.881328	1	0.958669	19.6236	32.4725
FBgn0011653	mas	0	1	1.29074	0.00600096	0.0187482
FBgn0011655	Med	0.360902	1	0.497616	7.18275	8.63447
FBgn0011656	Mef2	0.0252246	1	0.121157	6.22203	5.76076
FBgn0011659	Mlh1	-0.101543	1	-0.473451	2.25272	1.37675
FBgn0011660	Pms2	0	1	-0.0657488	1.21278	0.984827
FBgn0011661	Moe	1.06595	1	1.09625	92.6304	168.602
FBgn0011666	msi	-0.427342	1	-0.683372	0.946519	0.500801
FBgn0011668	Mst57Da	0	1	-0.709263	0.0675246	0
FBgn0011669	Mst57Db	0	1	0.290737	0	0
FBgn0011670	Mst57Dc	0	1	0.290737	0	0
FBgn0011672	Mvl	-0.325332	1	-0.391199	26.1504	16.9736
FBgn0011674	insc	1.18166	1	1.3194	4.91755	10.4539
FBgn0011676	Nos	0.0482896	1	1.09809	0.0630135	0.11812
FBgn0011692	pav	-0.352206	1	-0.656202	2.36768	1.27561
FBgn0011693	Pdh	0	1	0.705774	0.603791	0.846444
FBgn0011694	EbpII	0	1	-0.709263	0.0360946	0
FBgn0011695	EbpIII	-0.361559	1	-0.411021	227.93	145.931
FBgn0011701	repo	0	1	-1.19469	0.0952241	0.0305127
FBgn0011703	RnrL	0.0547763	1	0.19788	9.6911	9.46264
FBgn0011704	RnrS	0.763289	1	0.868555	23.2267	36.1102
FBgn0011705	rost	0.819252	1	0.923032	22.4314	36.2163
FBgn0011706	rpr	0	1	-1.19469	0.316639	0.101461
FBgn0011708	Syx5	0.512885	1	0.611689	24.4101	31.7574
FBgn0011710	Septin1	0.0851101	1	0.224082	12.9442	12.8709
FBgn0011715	Snr1	0	1	-0.0516866	13.6769	11.2301
FBgn0011722	Tig	0	1	0.0800575	1.14762	1.03231
FBgn0011723	byn	0	1	-0.239778	0.960633	0.689932
FBgn0011725	twin	0	1	0.0689558	9.12576	8.14866
FBgn0011726	tsr	1.35579	1	1.39248	364.683	815.095
FBgn0011737	Wee1	0	1	-0.121161	3.78998	2.96447
FBgn0011739	wts	0.200671	1	0.303633	7.9984	8.40435
FBgn0011740	alpha-Man-IIa	0	1	-0.0267457	2.21539	1.85025
FBgn0011741	Arp6	0	1	0.155757	9.28651	8.80566
FBgn0011742	Arp2	0.902252	1	0.955729	51.4501	84.9593
FBgn0011743	Arp53D	0	1	0.290737	0	0
FBgn0011745	Arp1	1.19378	1	1.28437	30.5056	63.2724
FBgn0011746	ana	-2.20666	1	-3.04078	1.26075	0.122542
FBgn0011747	Ank	0.290578	1	0.340631	31.1338	33.5637
FBgn0011754	PhKgamma	-0.057491	1	-0.132314	31.2092	24.2391
FBgn0011758	B-H1	0	1	0.290737	0	0
FBgn0011760	ctp	0.606321	1	0.660228	32.4151	43.612
FBgn0011761	dhd	-9.03648	1	-11.7683	98.0309	0
FBgn0011762	Prim1	0	1	0.0683441	1.74837	1.55856
FBgn0011763	Dp	-0.0762887	1	-0.171716	20.0858	15.1788
FBgn0011766	E2f1	0.284438	1	0.3564	14.4614	15.7615
FBgn0011768	Fdh	0.329071	1	0.410308	53.7394	60.8016
FBgn0011769	Fdx1	0.137779	1	0.405479	8.91443	10.0545
FBgn0011770	Gip	-0.378527	1	-0.477764	67.5772	41.3024
FBgn0011771	Hem	0.912947	1	1.01852	9.33715	16.1073
FBgn0011774	Irbp	0	1	0.114728	5.14683	4.74308
FBgn0011785	BRWD3	0	1	0.0796196	7.7191	6.94391
FBgn0011787	mRpL12	0.308268	1	0.459795	27.4765	32.1752
FBgn0011802	Gem3	-0.382441	1	-0.730637	1.50069	0.76699
FBgn0011812	Lcp1Psi	0	1	1.8757	0	0.100237
FBgn0011817	nmo	-0.431227	1	-0.641428	2.29409	1.25047
FBgn0011818	oaf	-0.0225718	1	-0.186585	6.76137	5.05582
FBgn0011822	Pgcl	0.53607	1	0.601952	78.3337	101.221
FBgn0011824	CG4038	-0.615839	1	-0.764502	35.3834	17.7196
FBgn0011826	Pp2B-14D	0.187427	1	0.269859	13.5989	13.9583
FBgn0011828	Pxn	-0.501917	1	-0.639316	6.30173	3.44249
FBgn0011829	Ret	0	1	-0.486871	0.424435	0.255898
FBgn0011832	Ser12	-3.72273	1	-6.49062	2.83084	0
FBgn0011834	Ser6	0.802445	1	0.899402	48.0073	76.2476
FBgn0011836	Taf2	0	1	-0.0133738	3.77361	3.18184
FBgn0011837	Tis11	0.338357	1	0.400016	24.9649	28.0446
FBgn0011840	tRNA:Ala-AGC-2-3	0	1	0.290737	0	0
FBgn0011844	tRNA:Asp-GTC-1-10	0	1	0.290737	0	0
FBgn0011845	tRNA:Asp-GTC-1-11	0	1	-0.709263	0.304799	0
FBgn0011848	tRNA:Glu-TTC-1-6	0	1	0.290737	0	0
FBgn0011849	tRNA:Glu-TTC-1-5	0	1	0.290737	0	0
FBgn0011850	tRNA:Glu-TTC-1-4	0	1	0.290737	0	0
FBgn0011851	tRNA:Glu-CTC-3-4	0	1	0.290737	0	0
FBgn0011852	tRNA:Glu-CTC-3-5	0	1	0.290737	0	0
FBgn0011853	tRNA:Glu-CTC-3-6	0	1	0.290737	0	0
FBgn0011854	tRNA:Glu-CTC-3-8	0	1	0.290737	0	0
FBgn0011855	tRNA:Glu-CTC-3-9	0	1	0.290737	0	0
FBgn0011858	tRNA:Phe-GAA-1-8	0	1	0.290737	0	0
FBgn0011859	tRNA:Gly-GCC-1-1	0	1	0.290737	0	0
FBgn0011860	tRNA:Gly-GCC-1-2	0	1	0.290737	0	0
FBgn0011861	tRNA:Gly-GCC-1-3	0	1	1.29074	0	0.321887
FBgn0011862	tRNA:Gly-GCC-1-4	0	1	0.290737	0	0
FBgn0011863	tRNA:Gly-GCC-1-5	0	1	0.290737	0	0
FBgn0011864	tRNA:Gly-GCC-1-6	0	1	0.290737	0	0
FBgn0011865	tRNA:Gly-GCC-1-7	0	1	0.290737	0	0
FBgn0011866	tRNA:Gly-GCC-2-1	0	1	0.290737	0	0
FBgn0011867	tRNA:Gly-GCC-1-8	0	1	-0.709263	0.309092	0
FBgn0011868	tRNA:Gly-GCC-1-9	0	1	0.290737	0	0
FBgn0011869	tRNA:Gly-GCC-1-10	0	1	0.290737	0	0
FBgn0011870	tRNA:Gly-GCC-1-11	0	1	0.290737	0	0
FBgn0011871	tRNA:Gly-GCC-1-12	0	1	0.290737	0	0
FBgn0011872	tRNA:Gly-GCC-1-13	0	1	0.290737	0	0
FBgn0011877	tRNA:His-GTG-2-1Psi	0	1	0.290737	0	0
FBgn0011878	tRNA:His-GTG-1-4	0	1	0.290737	0	0
FBgn0011879	tRNA:Ala-TGC-2-1	0	1	0.290737	0	0
FBgn0011880	tRNA:Ile-AAT-1-1	0	1	0.290737	0	0
FBgn0011881	tRNA:Ile-AAT-1-3	0	1	0.290737	0	0
FBgn0011882	tRNA:Ile-AAT-1-4	0	1	0.290737	0	0
FBgn0011883	tRNA:Ile-AAT-1-5	0	1	0.290737	0	0
FBgn0011884	tRNA:Ile-AAT-1-6	0	1	0.290737	0	0
FBgn0011885	tRNA:Ile-AAT-1-7	0	1	0.290737	0	0
FBgn0011887	tRNA:Lys-CTT-1-4	0	1	0.290737	0	0
FBgn0011888	tRNA:Lys-CTT-1-3	0	1	0.290737	0	0
FBgn0011889	tRNA:Lys-CTT-1-2	0	1	0.290737	0	0
FBgn0011890	tRNA:Lys-CTT-1-5	0	1	0.290737	0	0
FBgn0011891	tRNA:Lys-CTT-1-1	0	1	0.290737	0	0
FBgn0011892	tRNA:Lys-CTT-1-6	0	1	0.290737	0	0
FBgn0011893	tRNA:Lys-CTT-1-7	0	1	0.290737	0	0
FBgn0011894	tRNA:Lys-CTT-1-8	0	1	0.290737	0	0
FBgn0011895	tRNA:Lys-CTT-1-9	0	1	0.290737	0	0
FBgn0011896	tRNA:Lys-CTT-1-10	0	1	0.290737	0	0
FBgn0011897	tRNA:Lys-CTT-1-11	0	1	0.290737	0	0
FBgn0011902	tRNA:Lys-TTT-1-1	0	1	0.290737	0	0
FBgn0011904	tRNA:Lys-TTT-2-4	0	1	0.290737	0	0
FBgn0011905	tRNA:Lys-TTT-2-5	0	1	0.290737	0	0
FBgn0011906	tRNA:Leu-CAG-1-1	0	1	0.290737	0	0
FBgn0011909	tRNA:Leu-CAA-2-1	0	1	0.290737	0	0
FBgn0011910	tRNA:Leu-CAA-1-1	0	1	0.290737	0	0
FBgn0011915	tRNA:Met-CAT-1-1	0	1	0.290737	0	0
FBgn0011916	tRNA:Met-CAT-1-2	0	1	1.29074	0	0.313068
FBgn0011919	tRNA:Met-CAT-1-5	0	1	-1.29423	0.601247	0
FBgn0011921	tRNA:iMet-CAT-2-1	0	1	0.290737	0	0
FBgn0011927	tRNA:iMet-CAT-1-4	0	1	0.290737	0	0
FBgn0011928	tRNA:iMet-CAT-1-5	0	1	0.290737	0	0
FBgn0011931	tRNA:Asn-GTT-1-6	0	1	0.290737	0	0
FBgn0011932	tRNA:Asn-GTT-1-5	0	1	0.290737	0	0
FBgn0011933	tRNA:Asn-GTT-1-4	0	1	0.290737	0	0
FBgn0011934	tRNA:Asn-GTT-1-8	0	1	0.290737	0	0
FBgn0011935	tRNA:Asn-GTT-1-7	0	1	0.290737	0	0
FBgn0011936	tRNA:Asn-GTT-1-3	0	1	0.290737	0	0
FBgn0011937	tRNA:Asn-GTT-1-2	0	1	0.290737	0	0
FBgn0011938	tRNA:Asn-GTT-1-1	0	1	0.290737	0	0
FBgn0011944	tRNA:Pro-TGG-1-1	0	1	0.290737	0	0
FBgn0011945	tRNA:Pro-TGG-1-2	0	1	0.290737	0	0
FBgn0011948	tRNA:Arg-TCG-3-1	0	1	0.290737	0	0
FBgn0011949	tRNA:Arg-TCG-3-2	0	1	0.290737	0	0
FBgn0011950	tRNA:Arg-TCG-3-3	0	1	0.290737	0	0
FBgn0011951	tRNA:Arg-TCG-3-4	0	1	0.290737	0	0
FBgn0011952	tRNA:Arg-TCG-2-1	0	1	0.290737	0	0
FBgn0011953	tRNA:Arg-TCG-1-1	0	1	0.290737	0	0
FBgn0011954	tRNA:Arg-TCG-2-2	0	1	0.290737	0	0
FBgn0011955	tRNA:Arg-ACG-1-5	0	1	0.290737	0	0
FBgn0011956	tRNA:Arg-ACG-1-3	0	1	0.290737	0	0
FBgn0011957	tRNA:Arg-ACG-1-2	0	1	0.290737	0	0
FBgn0011958	tRNA:Arg-ACG-1-1	0	1	0.290737	0	0
FBgn0011959	tRNA:Arg-ACG-1-10	0	1	0.290737	0	0
FBgn0011960	tRNA:Arg-ACG-1-9	0	1	0.290737	0	0
FBgn0011961	tRNA:Arg-ACG-1-8	0	1	0.290737	0	0
FBgn0011962	tRNA:Arg-ACG-1-7	0	1	0.290737	0	0
FBgn0011963	tRNA:Arg-ACG-1-6	0	1	0.290737	0	0
FBgn0011965	tRNA:Arg-TCG-4-1	0	1	0.290737	0	0
FBgn0011966	tRNA:Arg-TCG-2-3	0	1	0.290737	0	0
FBgn0011970	tRNA:Ser-GCT-2-1	0	1	0.290737	0	0
FBgn0011971	tRNA:Ser-GCT-2-2	0	1	0.290737	0	0
FBgn0011974	tRNA:Ser-AGA-1-1	0	1	0.290737	0	0
FBgn0011975	tRNA:Ser-CGA-1-1	0	1	0.290737	0	0
FBgn0011976	tRNA:Ser-CGA-1-2	0	1	0.290737	0	0
FBgn0011977	tRNA:Ser-CGA-1-3	0	1	0.290737	0	0
FBgn0011980	tRNA:Ser-AGA-3-1	0	1	0.290737	0	0
FBgn0011981	tRNA:Ser-AGA-3-2	0	1	0.290737	0	0
FBgn0011982	tRNA:Ser-AGA-2-1	0	1	0.290737	0	0
FBgn0011983	tRNA:Ser-AGA-2-2	0	1	0.290737	0	0
FBgn0011984	tRNA:Ser-AGA-2-4	0	1	0.290737	0	0
FBgn0011985	tRNA:Ser-AGA-2-3	0	1	1.29074	0	0.278707
FBgn0011986	tRNA:Ser-AGA-2-5	0	1	0.290737	0	0
FBgn0011987	tRNA:SeC-TCA-1-1	0	1	-1.29423	5.04494	1.57614
FBgn0011993	tRNA:Thr-AGT-1-5	0	1	0.290737	0	0
FBgn0011994	tRNA:Thr-AGT-1-6	0	1	0.290737	0	0
FBgn0011998	tRNA:Val-CAC-2-2	0	1	0.290737	0	0
FBgn0011999	tRNA:Val-CAC-2-1	0	1	0.290737	0	0
FBgn0012000	tRNA:Val-CAC-2-3	0	1	0.290737	0	0
FBgn0012001	tRNA:Val-CAC-2-4	0	1	0.290737	0	0
FBgn0012002	tRNA:Val-CAC-1-1	0	1	0.290737	0	0
FBgn0012003	tRNA:Val-CAC-2-5	0	1	0.290737	0	0
FBgn0012004	tRNA:Val-CAC-2-6	0	1	0.290737	0	0
FBgn0012009	tRNA:Val-AAC-2-4	0	1	0.290737	0	0
FBgn0012010	tRNA:Val-AAC-2-3	0	1	0.290737	0	0
FBgn0012011	tRNA:Val-AAC-1-1	0	1	0.290737	0	0
FBgn0012016	tRNA:Tyr-GTA-1-3	0	1	0.290737	0	0
FBgn0012017	tRNA:Tyr-GTA-1-2	0	1	0.290737	0	0
FBgn0012018	tRNA:Tyr-GTA-1-9	0	1	0.290737	0	0
FBgn0012024	tRNA:Tyr-GTA-1-8	0	1	0.290737	0	0
FBgn0012025	tRNA:Tyr-GTA-1-7	0	1	0.290737	0	0
FBgn0012026	tRNA:Tyr-GTA-1-6	0	1	0.290737	0	0
FBgn0012027	tRNA:Tyr-GTA-1-5	0	1	0.290737	0	0
FBgn0012028	tRNA:Tyr-GTA-1-4	0	1	0.290737	0	0
FBgn0012034	AcCoAS	0.812811	1	0.852777	71.8266	110.435
FBgn0012036	Aldh	0	1	-0.00724229	127.135	107.69
FBgn0012037	Ance	0.336961	1	0.365158	277.621	304.42
FBgn0012042	AttA	1.72368	1	2.46066	0.583361	2.83505
FBgn0012051	CalpA	0	1	0.170348	4.21685	4.03931
FBgn0012058	Cdc27	0	1	0.12698	7.92591	7.36769
FBgn0012344	Dh44	-1.91035	1	-2.41708	2.67695	0.418641
FBgn0013263	Trl	0	1	-0.0520869	11.5272	9.46464
FBgn0013269	Fkbp39	-0.468445	1	-0.56429	57.6766	33.199
FBgn0013272	Gp150	0.609963	1	0.629016	247.909	326.395
FBgn0013275	Hsp70Aa	0.0706729	1	0.0854903	1018.08	919.629
FBgn0013276	Hsp70Ab	0.0566974	1	0.0700141	1271.15	1135.97
FBgn0013277	Hsp70Ba	-0.158152	1	-0.176919	718.904	541.386
FBgn0013278	Hsp70Bb	-0.159032	1	-0.175182	960.749	724.385
FBgn0013279	Hsp70Bc	-0.153205	1	-0.170892	786.561	594.817
FBgn0013300	ProtA	0	1	1.29074	0	0.0334612
FBgn0013301	ProtB	0	1	0.290737	0	0
FBgn0013303	Nca	0	1	0.227727	8.54385	8.51623
FBgn0013305	Nmda1	1.25267	1	1.31692	34.2231	72.5945
FBgn0013307	Odc1	-0.919302	1	-3.87919	0.297744	0
FBgn0013308	Odc2	0	1	-2.03119	0.0692287	0
FBgn0013323	Ptth	0	1	0.460662	0.758754	0.891468
FBgn0013325	RpL11	-0.140623	1	-0.17812	411.311	309.484
FBgn0013334	Sap47	0.081144	1	0.161245	12.6167	12.0108
FBgn0013342	nSyb	0.686855	1	1.08128	0.59283	1.07198
FBgn0013343	Syx1A	1.23506	1	1.33859	8.12152	17.4918
FBgn0013347	TfIIA-S	0	1	0.0111192	44.7802	38.411
FBgn0013348	TpnC41C	0	1	-1.29423	0.128405	0.0364691
FBgn0013432	bcn92	0.0567613	1	0.26132	15.9604	16.285
FBgn0013433	beat-Ia	0	1	0.290737	0	0
FBgn0013435	Cdc2rk	0	1	-0.02035	4.05229	3.39796
FBgn0013467	igl	0	1	-0.824741	0.189578	0.0868673
FBgn0013469	klu	0.814556	1	1.02277	1.87306	3.24305
FBgn0013531	MED20	0.16094	1	0.541869	2.98391	3.70248
FBgn0013548	l(2)dtl	-0.0159014	1	-0.283085	3.19297	2.23113
FBgn0013563	Pex1	0.12473	1	0.298462	4.98548	5.21978
FBgn0013576	mtd	0.320861	1	0.360841	21.9695	24.0182
FBgn0013672	mt:ATPase6	-0.222288	1	-0.238344	3467.68	2502.56
FBgn0013673	mt:ATPase8	-3.45235	1	-4.73163	35.0857	0.987518
FBgn0013674	mt:CoI	-0.0661047	1	-0.074074	5793.95	4685.68
FBgn0013675	mt:CoII	-0.226731	1	-0.244686	2738.77	1967.85
FBgn0013676	mt:CoIII	-0.216792	1	-0.226242	8522.81	6202.59
FBgn0013678	mt:Cyt-b	-0.00563049	1	-0.0175306	3434.58	2888.63
FBgn0013679	mt:ND1	0.225436	1	0.264275	352.32	360.236
FBgn0013680	mt:ND2	-0.0780473	1	-0.103136	886.5	702.627
FBgn0013681	mt:ND3	-0.335834	1	-0.418989	264.462	168.371
FBgn0013683	mt:ND4L	0	1	-0.112023	11.6892	9.18872
FBgn0013684	mt:ND5	0.13113	1	0.162732	301.818	287.625
FBgn0013685	mt:ND6	-0.450648	1	-1.19469	2.88427	1.04475
FBgn0013686	mt:lrRNA	-0.189862	1	-0.193061	43760.5	32588.3
FBgn0013687	mt:ori	0	1	-0.124301	0.0142874	0.00991927
FBgn0013688	mt:srRNA	0.00489683	1	0.11565	54.6962	50.4474
FBgn0013689	mt:tRNA:Ala-TGC	0	1	-1.51662	4.3891	1.0548
FBgn0013690	mt:tRNA:Cys-GCA	0	1	0.290737	0	0
FBgn0013691	mt:tRNA:Asp-GTC	0	1	-0.709263	1.63772	0.682209
FBgn0013692	mt:tRNA:Glu-TTC	0	1	0.290737	0	0
FBgn0013693	mt:tRNA:Phe-GAA	0	1	-0.709263	0.337623	0
FBgn0013694	mt:tRNA:Gly-TCC	-0.484029	1	-0.7922	120.531	59.0688
FBgn0013695	mt:tRNA:His-GTG	0	1	1.29074	0	0.346273
FBgn0013696	mt:tRNA:Ile-GAT	0	1	-0.709263	1.68812	0.7032
FBgn0013697	mt:tRNA:Lys-CTT	-0.568088	1	-0.736185	367.51	187.66
FBgn0013698	mt:tRNA:Leu-TAG	3.26918	1	3.38325	317.028	2818.78
FBgn0013699	mt:tRNA:Leu-TAA	-0.416884	1	-0.555309	539.992	312.684
FBgn0013700	mt:tRNA:Met-CAT	0	1	-2.03119	2.86246	0.331217
FBgn0013701	mt:tRNA:Asn-GTT	0	1	-0.879188	2.66006	1.03882
FBgn0013702	mt:tRNA:Pro-TGG	0	1	0.290737	0	0
FBgn0013703	mt:tRNA:Gln-TTG	0	1	0.290737	0	0
FBgn0013704	mt:tRNA:Arg-TCG	0	1	-0.853653	14.282	6.52971
FBgn0013705	mt:tRNA:Ser-GCT	0	1	-0.950272	8.0682	3.36088
FBgn0013706	mt:tRNA:Ser-TGA	0	1	0.00402312	56.8588	48.4782
FBgn0013707	mt:tRNA:Thr-TGT	0	1	0.290737	0	0
FBgn0013708	mt:tRNA:Val-TAC	0	1	0.290737	0.304799	0.317417
FBgn0013709	mt:tRNA:Trp-TCA	0	1	-0.709263	0.332508	0
FBgn0013710	mt:tRNA:Tyr-GTA	0	1	1.29074	0	0.346273
FBgn0013717	not	0.142594	1	0.353225	3.64168	3.96065
FBgn0013718	nuf	-0.375314	1	-0.514785	6.16702	3.67282
FBgn0013720	pck	0	1	-0.0779081	6.04318	4.87078
FBgn0013725	phyl	0	1	1.29074	0.0238668	0.062137
FBgn0013726	pnut	0.962458	1	1.0397	21.6918	37.9692
FBgn0013732	sced	-1.17672	1	-1.54291	2.38813	0.692755
FBgn0013733	shot	0.488549	1	0.520816	14.4514	17.6518
FBgn0013746	alien	0.510976	1	0.62561	10.3792	13.6347
FBgn0013749	Arf4	0.859093	1	0.985025	26.8537	45.2657
FBgn0013750	Arf6	0.336583	1	0.433326	22.8849	26.3092
FBgn0013751	Awh	0.0980901	1	0.120812	0.083443	0.0760352
FBgn0013753	Bgb	0	1	-0.438906	2.29703	1.43528
FBgn0013755	Bro	0	1	-1.29423	0.0589933	0
FBgn0013756	Mtor	0	1	-0.0188255	9.82752	8.2574
FBgn0013759	CASK	0.424372	1	0.514245	5.93873	7.22134
FBgn0013762	Cdk5	0.192017	1	0.368739	9.59089	10.5436
FBgn0013763	Idgf6	-1.28669	1	-1.45058	21.4608	6.67574
FBgn0013764	Chi	0.137118	1	0.27594	11.4808	11.834
FBgn0013765	cnn	1.02385	1	1.18399	2.35535	4.559
FBgn0013767	Crz	0	1	0.290737	0	0
FBgn0013770	Cp1	0.360427	1	0.387367	318.932	355.144
FBgn0013771	Cyp6a9	0	1	0.0122738	59.445	51.0375
FBgn0013772	Cyp6a8	0	1	0.409381	1.28149	1.45003
FBgn0013773	Cyp6a22	-1.01435	1	-1.27395	6.43667	2.25901
FBgn0013799	Deaf1	0.11903	1	0.255171	7.30528	7.4223
FBgn0013810	Dhc36C	-3.25482	1	-4.8073	0.242157	0.00556284
FBgn0013811	Dhc62B	0	1	0.0125808	0.381187	0.327026
FBgn0013812	Dhc93AB	1.50224	1	2.97523	0.0093985	0.0717756
FBgn0013813	Dhc98D	-2.96814	1	-4.6321	0.124072	0.00287129
FBgn0013949	Elal	0	1	-0.204028	0.308368	0.224793
FBgn0013953	Esp	-2.74579	1	-3.25559	3.60851	0.314469
FBgn0013954	Fkbp12	0.585181	1	0.677833	79.9468	108.89
FBgn0013972	Gycalpha99B	0	1	-0.0812323	0.195775	0.155337
FBgn0013973	Gycbeta100B	0.327659	1	0.901694	0.291455	0.466523
FBgn0013981	His4r	0	1	-0.0103853	223.453	188.861
FBgn0013983	imd	0.356152	1	0.544254	8.41389	10.4484
FBgn0013987	MAPk-Ak2	1.03761	1	1.0954	52.6972	95.8662
FBgn0013995	Calx	0.20318	1	0.269745	12.5466	12.8772
FBgn0013997	Nrx-IV	0.0602095	1	0.223941	3.67823	3.657
FBgn0014000	Hf	-0.519599	1	-1.51662	1.17565	0.331587
FBgn0014006	Ask1	-0.165938	1	-0.274689	9.9621	7.00921
FBgn0014007	Ptp69D	0.111083	1	0.257728	4.50121	4.58141
FBgn0014009	Rab2	0.646203	1	0.719774	46.3265	64.9577
FBgn0014010	Rab5	0.715296	1	0.754142	89.6585	128.741
FBgn0014011	Rac2	0.809472	1	0.868309	48.9143	76.0232
FBgn0014018	Rel	0.663618	1	0.704721	73.0618	101.377
FBgn0014019	Rh5	0	1	2.29074	0	0.0436145
FBgn0014020	Rho1	1.37548	1	1.41283	107.933	244.667
FBgn0014022	Rlb1	-0.358546	1	-0.639555	6.12468	3.33947
FBgn0014023	mRpL47	0.0591194	1	0.249184	15.3497	15.5306
FBgn0014024	Rnp4F	0.0836143	1	0.219712	8.24194	8.17049
FBgn0014026	RpL7A	-0.20782	1	-0.228367	1082.05	786.317
FBgn0014028	SdhB	0.152398	1	0.209691	127.19	125.219
FBgn0014029	Septin2	1.12125	1	1.2284	19.2023	38.3157
FBgn0014031	Agxt	-0.713115	1	-0.930414	12.0311	5.36502
FBgn0014032	Sptr	0	1	-0.137357	11.3471	8.7777
FBgn0014033	Sr-CI	0.122368	1	0.705774	0.558105	0.778406
FBgn0014037	Su(Tpl)	0.549926	1	0.606843	20.7234	26.8688
FBgn0014073	Tie	0	1	-0.149568	1.60526	1.23087
FBgn0014075	Uggt	0.752012	1	0.854733	7.33994	11.3023
FBgn0014076	Vm32E	-8.40794	1	-11.1402	121.382	0
FBgn0014092	CG4278	0	1	0.033028	14.4927	12.6202
FBgn0014127	barr	0	1	0.0134414	2.75451	2.36556
FBgn0014133	bif	0.562085	1	0.608181	23.6754	30.7244
FBgn0014135	bnl	1.4456	1	1.59827	3.19627	8.24629
FBgn0014141	cher	1.20598	1	1.25497	16.4428	33.4108
FBgn0014143	croc	-1.12717	1	-1.66768	1.58958	0.418714
FBgn0014163	fax	-0.0986438	1	-0.210162	11.4494	8.42422
FBgn0014179	gcm	0	1	0.290737	0	0
FBgn0014184	Oda	0.163222	1	0.184409	467.785	452.537
FBgn0014189	Hel25E	0	1	0.0656911	31.5533	28.1123
FBgn0014269	prod	0.235284	1	0.415363	9.12449	10.3609
FBgn0014340	mof	0	1	-0.0012195	2.85423	2.42644
FBgn0014342	mia	-0.234602	1	-0.474243	4.39757	2.6913
FBgn0014343	mirr	-0.793216	1	-1.09173	2.46408	0.980632
FBgn0014366	noi	0	1	0.135545	8.90097	8.32284
FBgn0014368	nol	0	1	0.290737	0.0772729	0.0804718
FBgn0014380	RhoL	0.844949	1	0.909738	68.5564	109.657
FBgn0014388	sty	1.00699	1	1.11055	6.578	12.0952
FBgn0014391	sun	0	1	0.0452079	194.096	170.491
FBgn0014395	tilB	-0.512132	1	-0.881998	4.137	1.9017
FBgn0014396	tim	0.0260483	1	0.0740615	32.9728	29.5488
FBgn0014411	Vps26	0.504376	1	0.5984	19.8139	25.5411
FBgn0014417	CG13397	-1.55365	1	-2.02594	2.06448	0.425264
FBgn0014427	CG11899	0	1	-0.0334353	23.9982	19.9584
FBgn0014454	Acp1	-3.0707	1	-5.85901	1.79043	0
FBgn0014455	Ahcy	-0.824006	1	-0.900463	64.9044	29.5948
FBgn0014464	Cp7Fa	0	1	-1.87919	0.148406	0.0193187
FBgn0014465	Cp7Fb	-0.666407	1	-2.51662	0.209704	0.0218385
FBgn0014466	Cp7Fc	-0.919302	1	-3.87919	0.32957	0
FBgn0014469	Cyp4e2	-0.954302	1	-1.05141	48.2061	19.7939
FBgn0014848	Eig71Eh	0	1	0.290737	0	0
FBgn0014849	Eig71Ei	0	1	0.290737	0	0
FBgn0014850	Eig71Ej	0	1	0.290737	0	0
FBgn0014851	Eig71Ek	0	1	0.290737	0	0
FBgn0014857	His3.3A	0.718746	1	0.785255	95.0096	139.405
FBgn0014859	Hr38	1.06791	1	1.60152	0.145278	0.379713
FBgn0014861	Mcm2	-1.0428	1	-1.28273	5.6719	1.97942
FBgn0014863	Mlp84B	-0.350059	1	-0.42996	32.4914	20.5292
FBgn0014865	Mtk	2.48014	1	3.93459	0.409431	6.31043
FBgn0014868	Ost48	0.984127	1	1.07349	32.0987	57.5202
FBgn0014869	Pglym78	-0.0426973	1	-0.112628	103.024	81.1156
FBgn0014870	Psi	0.0910479	1	0.198776	7.74071	7.56311
FBgn0014877	Roe1	0	1	0.135572	17.7625	16.6094
FBgn0014879	Set	0	1	-0.0164204	18.679	15.7182
FBgn0014903	CG14630	1.69701	1	1.76588	51.6479	149.561
FBgn0014906	Hydr2	1.26511	1	1.32812	32.177	68.786
FBgn0014930	CG2846	0.256996	1	0.389115	22.5984	25.1961
FBgn0014931	CG2678	-1.75993	1	-2.23401	3.33072	0.593314
FBgn0014949	btn	0	1	-1.19469	0.598095	0.191648
FBgn0015000	betaggt-I	0.12839	1	0.231537	26.6077	26.5947
FBgn0015001	iotaTry	-0.867951	1	-0.949367	151.687	66.8577
FBgn0015008	Actn3	0	1	-0.709263	0.0354722	0.0123136
FBgn0015010	Ag5r	-0.436578	1	-0.492715	120.713	73.0289
FBgn0015011	AhcyL2	-1.2401	1	-1.40839	18.3009	5.86149
FBgn0015019	CCT3	0.64384	1	0.708539	47.5503	66.1552
FBgn0015024	CkIalpha	0.358883	1	0.410751	52.3331	59.2277
FBgn0015025	CkIIalpha-i1	0	1	0.300197	2.09071	2.19168
FBgn0015031	cype	0.162202	1	0.242484	149.498	150.565
FBgn0015032	Cyp4c3	0	1	-1.19469	0.149681	0.0479622
FBgn0015033	Cyp4d8	-1.36647	1	-1.65646	8.49681	2.28396
FBgn0015034	Cyp4e1	0.488398	1	0.565287	42.9993	54.1686
FBgn0015035	Cyp4e3	0	1	-0.0527715	31.7207	26.032
FBgn0015036	Cyp4ae1	-0.120827	1	-0.203012	48.1548	35.6106
FBgn0015037	Cyp4p1	1.63189	1	1.8153	5.7215	17.1677
FBgn0015038	Cyp9b1	0	1	0.0719347	14.2295	12.7315
FBgn0015039	Cyp9b2	2.34322	1	2.37242	213.847	942.731
FBgn0015040	Cyp9c1	0	1	0.0597448	23.6452	20.979
FBgn0015075	Ddx1	0.202065	1	0.383303	5.89063	6.54161
FBgn0015218	eIF4E1	-0.115984	1	-0.175215	74.8405	56.4243
FBgn0015221	Fer2LCH	1.37539	1	1.39311	698.674	1562.23
FBgn0015222	Fer1HCH	1.24314	1	1.25977	567.156	1156.19
FBgn0015229	glec	0.508459	1	0.635111	13.3707	17.6812
FBgn0015230	Glut3	0	1	0.290737	0	0
FBgn0015239	Hr78	0.216676	1	0.342177	12.732	13.7407
FBgn0015240	Hr96	1.40454	1	1.49598	14.7826	35.5068
FBgn0015245	Hsp60A	0.384656	1	0.437676	67.4205	77.7405
FBgn0015247	Diap2	0.141859	1	0.249345	20.3515	20.5943
FBgn0015268	Nap1	-1.11226	1	-1.16149	239.084	90.9826
FBgn0015269	Nf1	0	1	-0.0169405	2.68867	2.26178
FBgn0015270	Orc2	0	1	-0.158571	1.55104	1.17993
FBgn0015271	Orc5	0	1	-0.380315	2.1204	1.38181
FBgn0015277	Pi3K59F	0.339007	1	0.46359	9.47457	11.1236
FBgn0015278	Pi3K68D	0.278816	1	0.34745	13.1915	14.2885
FBgn0015279	Pi3K92E	0.674485	1	0.766756	10.263	14.8676
FBgn0015282	Rpt2	0.771461	1	0.842048	51.1431	78.0552
FBgn0015283	Rpn10	0.901976	1	0.984633	40.9125	68.9316
FBgn0015286	Rala	1.24536	1	1.30575	36.5918	77.0191
FBgn0015288	RpL22	-0.266857	1	-0.292357	861.86	599.128
FBgn0015295	Shark	0.184116	1	0.322716	8.00845	8.52707
FBgn0015296	Shc	1.02142	1	1.15338	13.5788	25.725
FBgn0015298	Srp19	0.359761	1	0.546059	19.9291	24.7789
FBgn0015299	Ssb-c31a	0.164931	1	0.409591	14.7395	16.6715
FBgn0015300	Ssl	0	1	0.290737	0	0
FBgn0015316	Try29F	-1.55771	1	-1.83237	12.9787	3.08886
FBgn0015320	Ubc2	0.949557	1	1.06229	13.5649	24.1225
FBgn0015321	Ubc4	0	1	0.0872273	23.2168	20.9952
FBgn0015331	abs	0.0404976	1	0.262417	5.08212	5.1894
FBgn0015336	CG15865	0.123869	1	0.225721	14.2271	14.1629
FBgn0015338	CG5861	0.361222	1	0.511347	18.0281	21.8798
FBgn0015351	Mettl4	0.990693	1	1.21273	6.35804	12.5629
FBgn0015359	CG2034	-0.365635	1	-0.611011	8.95595	4.98374
FBgn0015360	oxt	0.121924	1	0.268689	6.84336	7.01848
FBgn0015371	chn	-0.155951	1	-0.431356	1.35055	0.85118
FBgn0015372	RabX1	1.72875	1	1.85729	11.8916	36.7078
FBgn0015376	cutlet	-0.0122326	1	-0.391692	1.34277	0.868678
FBgn0015379	dod	0	1	0.000735066	13.9067	11.8411
FBgn0015380	drl	-0.827048	1	-1.04555	5.70555	2.34872
FBgn0015381	dsf	0	1	1.29074	0	0.00646141
FBgn0015391	glu	-0.613118	1	-0.839205	3.32022	1.57718
FBgn0015396	jumu	-0.636991	1	-0.894662	3.05872	1.39729
FBgn0015399	kek1	-3.25005	1	-4.32665	1.01993	0.0394851
FBgn0015400	kek2	0	1	-0.294226	0.0253011	0.0164678
FBgn0015402	ksr	0.0877335	1	0.242976	3.78288	3.81107
FBgn0015477	Rme-8	0.638985	1	0.707406	11.8468	16.4692
FBgn0015509	Cul1	0.335415	1	0.413963	18.5379	21.0272
FBgn0015513	mbc	0	1	0.0218332	15.3486	13.2654
FBgn0015519	nAChRalpha3	-0.0179894	1	-0.49981	0.265284	0.158799
FBgn0015520	nonA-l	0	1	-0.234355	1.3282	0.958799
FBgn0015521	RpS21	0	1	-0.0317388	343.622	286.164
FBgn0015522	olf186-M	0	1	-0.111567	9.43933	7.43475
FBgn0015524	otp	0	1	0.229336	0.306247	0.305353
FBgn0015527	peng	-0.610004	1	-0.732596	20.7958	10.6498
FBgn0015543	snoRNA:Me28S-A1322	0	1	0.397652	3.60748	4.06989
FBgn0015544	spag	-0.367161	1	-0.563344	9.70412	5.58514
FBgn0015546	spel1	0.111397	1	0.311164	2.77227	2.92828
FBgn0015550	tap	0	1	0.153233	0.216364	0.203862
FBgn0015553	tos	-1.10658	1	-1.52743	2.45165	0.717176
FBgn0015558	tty	-1.34828	1	-2.63526	0.216112	0.0270071
FBgn0015561	unpg	0	1	0.290737	0	0
FBgn0015568	alpha-Est1	-0.788039	1	-0.887935	37.6164	17.2993
FBgn0015569	alpha-Est10	0	1	-0.00515371	4.23723	3.5926
FBgn0015570	alpha-Est2	0	1	0.310365	0.738008	0.779235
FBgn0015571	alpha-Est3	0.579878	1	0.658235	36.8712	49.5407
FBgn0015572	alpha-Est4	0	1	-0.0773696	9.34785	7.5396
FBgn0015574	alpha-Est6	0	1	-0.401141	0.239058	0.149373
FBgn0015575	alpha-Est7	-0.306271	1	-0.369129	79.6653	52.5064
FBgn0015576	alpha-Est8	0.687493	1	0.807835	10.8815	16.2206
FBgn0015577	alpha-Est9	1.69301	1	1.77588	13.9613	40.7139
FBgn0015582	dare	0.0964576	1	0.265234	10.4179	10.6589
FBgn0015583	Acp29AB	0	1	0.290737	0	0
FBgn0015584	Acp53Ea	0	1	0.290737	0.0468921	0.0488333
FBgn0015585	Acp63F	0	1	-0.709263	0.0547269	0
FBgn0015586	Acp76A	0	1	-0.709263	0.0182727	0
FBgn0015589	Apc	1.57062	1	1.63318	10.2632	27.1072
FBgn0015591	AstA	2.31769	1	2.47749	7.82156	37.1397
FBgn0015600	toc	-0.68405	1	-0.833628	3.06438	1.46274
FBgn0015602	BEAF-32	0	1	0.162671	8.87426	8.45562
FBgn0015609	CadN	-2.11942	1	-2.66101	0.446654	0.0587384
FBgn0015614	CanB2	0.156966	1	0.263742	21.2427	21.7119
FBgn0015615	SMC3	0.11108	1	0.255874	5.93948	6.03755
FBgn0015618	Cdk8	0.160575	1	0.478195	2.98539	3.54244
FBgn0015621	Clp	0	1	0.23536	4.19184	4.20029
FBgn0015622	Cnx99A	1.15872	1	1.2204	35.2227	69.8785
FBgn0015623	Cpr	1.11881	1	1.16	67.1818	127.809
FBgn0015625	CycB3	-1.49647	1	-1.89959	2.70227	0.610391
FBgn0015663	Ugt36A1	0.38695	1	0.578126	5.3077	6.74803
FBgn0015664	Dref	0.176446	1	0.310209	9.55149	10.0822
FBgn0015714	Cyp6a17	0	1	0.0927624	31.0058	28.1473
FBgn0015721	ktub	0.141074	1	0.718158	0.495796	0.697486
FBgn0015737	Hmu	0.388285	1	0.461594	36.7494	43.0837
FBgn0015754	Lis-1	0.475003	1	0.556733	19.5473	24.4793
FBgn0015756	RpL9	-0.275223	1	-0.302419	913.781	630.805
FBgn0015765	p38a	0.968731	1	1.07592	20.6159	37.0084
FBgn0015766	Msr-110	-0.49916	1	-0.557045	70.8049	40.9671
FBgn0015770	MstProx	0	1	0.290737	0	0
FBgn0015772	Nak	0.711456	1	0.780444	12.0997	17.6945
FBgn0015773	NetA	0.268766	1	0.378246	11.9607	13.2352
FBgn0015774	NetB	-0.0648583	1	-0.406072	0.663631	0.425295
FBgn0015776	nrv1	-0.365009	1	-0.414008	122.905	78.5261
FBgn0015777	nrv2	-0.897108	1	-1.13087	4.50842	1.74864
FBgn0015778	rin	-0.0891239	1	-0.144611	32.9817	25.3991
FBgn0015781	P5cr	0	1	0.172604	13.6032	13.051
FBgn0015789	Rab10	1.06424	1	1.11509	63.7509	117.567
FBgn0015790	Rab11	0.906337	1	0.954176	96.7416	159.575
FBgn0015791	Rab14	0.615815	1	0.7321	16.9939	24.0355
FBgn0015793	Rab19	0.0277892	1	0.239308	10.1883	10.2378
FBgn0015794	Rab18	0.691261	1	0.775857	70.763	103.159
FBgn0015795	Rab7	0.328411	1	0.370675	158.369	174.322
FBgn0015797	Rab6	0.849658	1	0.920019	43.1502	69.5142
FBgn0015799	Rbf	0.0970739	1	0.221953	8.98074	8.91679
FBgn0015801	Reg-5	-0.704798	1	-0.961047	6.91265	3.01555
FBgn0015803	RtGEF	0.81216	1	0.913345	4.59354	7.36669
FBgn0015805	HDAC1	0.128623	1	0.254986	14.7647	14.9993
FBgn0015808	ScpX	0.468657	1	0.566813	24.8009	31.2771
FBgn0015818	Spx	0	1	-0.0546082	7.45319	6.10646
FBgn0015828	TfIIEalpha	0	1	-0.00553803	8.65914	7.3409
FBgn0015829	TfIIEbeta	0.116369	1	0.358025	7.36085	8.03254
FBgn0015831	Rtnl2	0	1	0.612665	0.0641681	0.0890994
FBgn0015834	eIF3i	-0.140824	1	-0.207559	113.363	83.5715
FBgn0015838	Vang	0.0857884	1	0.250732	5.27899	5.347
FBgn0015872	Drip	-0.470794	1	-0.56656	30.0598	17.2754
FBgn0015903	apt	0	1	0.109298	10.5452	9.68327
FBgn0015904	ara	-1.07163	1	-1.34697	4.35628	1.45265
FBgn0015905	ast	-0.210766	1	-0.423405	5.17258	3.28032
FBgn0015919	caup	-1.19049	1	-1.4075	4.97675	1.59348
FBgn0015924	crq	0.413974	1	0.480964	36.2394	43.0599
FBgn0015925	csul	-0.178163	1	-0.375996	8.00198	5.24518
FBgn0015926	dah	-1.10436	1	-1.75817	1.10987	0.271956
FBgn0015929	dpa	-0.340368	1	-0.542094	5.40241	3.15536
FBgn0015946	grim	0	1	1.29074	0	0.0134514
FBgn0015949	hrg	0.165968	1	0.248263	16.1565	16.3371
FBgn0016013	Faa	0	1	-0.512227	1.25094	0.73982
FBgn0016031	lama	0.435542	1	0.525511	13.9288	17.0699
FBgn0016032	lbm	0.136603	1	0.483382	3.4777	4.14203
FBgn0016034	mael	-2.68522	1	-3.3031	3.31426	0.276117
FBgn0016036	mei-P22	0	1	0.580243	0.176269	0.229458
FBgn0016038	Vsp37A	0.170868	1	0.340458	12.2379	13.192
FBgn0016041	Tom40	0	1	-0.0888143	20.3511	16.2888
FBgn0016047	nompA	3.55725	1	4.90123	0.0251524	0.742155
FBgn0016053	pgc	-0.665943	1	-0.867311	15.8616	7.39172
FBgn0016054	phr6-4	-0.202855	1	-0.602348	1.96466	1.09682
FBgn0016059	Sema1b	0	1	-0.100333	9.3695	7.43944
FBgn0016061	side	0	1	-0.709263	0.114192	0.058485
FBgn0016070	smg	-1.09363	1	-1.20791	11.9351	4.39603
FBgn0016075	vkg	-4.07652	1	-4.35604	11.6629	0.48147
FBgn0016076	vri	0.639734	1	0.707546	19.7783	27.4981
FBgn0016078	wun	0.66018	1	0.726708	44.3941	62.5472
FBgn0016081	fry	1.71083	1	1.7589	12.2703	35.357
FBgn0016119	ATPsynCF6	0	1	0.0393125	205.209	179.521
FBgn0016120	ATPsynD	0.102035	1	0.154491	198.641	188.221
FBgn0016122	Acer	-0.787604	1	-1.03232	4.37126	1.81517
FBgn0016123	Alp4	-0.918936	1	-0.986136	77.0003	33.0871
FBgn0016126	CaMKI	0.136501	1	0.247881	11.9656	12.096
FBgn0016131	Cdk4	-1.17439	1	-1.41857	6.89919	2.19072
FBgn0016641	PTP-ER	0	1	0.0766117	3.38556	3.03878
FBgn0016650	Lgr1	0.579952	1	0.87128	1.47802	2.30526
FBgn0016660	H15	0	1	-2.29423	0.0334331	0
FBgn0016672	Ipp	0.496645	1	0.677901	9.3918	12.7963
FBgn0016675	Lectin-galC1	2.93003	1	3.75889	0.404792	4.96826
FBgn0016684	NaPi-T	-0.603282	1	-0.68855	37.6456	19.8813
FBgn0016685	Nlp	-0.0462343	1	-0.128807	78.1707	60.8594
FBgn0016687	Nurf-38	0	1	-0.0195771	96.6876	81.2004
FBgn0016691	ATPsynO	0.0669892	1	0.127334	179.614	167.017
FBgn0016693	Past1	0.885514	1	0.941113	45.0277	73.6047
FBgn0016694	Pdp1	0.176523	1	0.22785	15.8091	15.7613
FBgn0016696	Pitslre	0.0522169	1	0.13341	17.4782	16.3207
FBgn0016697	Prosalpha5	0.912814	1	1.01372	40.9185	70.3516
FBgn0016698	Ptpa	0.156258	1	0.417793	4.9468	5.62737
FBgn0016701	Rab4	0	1	0.0754591	29.2162	26.2057
FBgn0016715	Reg-2	0.520091	1	0.651772	28.5565	38.2022
FBgn0016726	RpL29	0	1	0.00770057	518.681	443.92
FBgn0016754	sba	1.11756	1	1.21019	6.78818	13.3739
FBgn0016756	Usp47	0.37087	1	0.430149	23.7912	27.2902
FBgn0016762	angel	0	1	-0.0557139	7.92179	6.48459
FBgn0016794	dos	0.563293	1	0.681029	6.70217	9.14944
FBgn0016797	fz2	0.404885	1	0.485144	9.67175	11.5255
FBgn0016917	Stat92E	0.91825	1	0.956739	52.0711	86.0425
FBgn0016919	nompB	0	1	0.875699	0.0235635	0.0408984
FBgn0016920	nompC	-0.47256	1	-1.14738	0.264519	0.0995672
FBgn0016926	Pino	1.02023	1	1.07745	47.5383	85.4119
FBgn0016930	Dyrk2	0.483059	1	0.577279	10.1955	12.9514
FBgn0016970	l(2)k10201	0	1	0.256903	8.0556	8.19399
FBgn0016974	swaPsi	-1.39217	1	-3.29423	0.326274	0.0147731
FBgn0016975	stnB	1.05951	1	1.4249	0.308164	0.707673
FBgn0016976	stnA	1.05951	1	1.4249	0.308164	0.707673
FBgn0016977	spen	0.122808	1	0.1802	6.78038	6.5402
FBgn0016978	snRNP-U1-70K	0.118954	1	0.262902	8.17373	8.34931
FBgn0016983	smid	-0.20552	1	-0.314852	15.2893	10.4618
FBgn0016984	sktl	0.682293	1	0.746615	25.0775	35.8228
FBgn0017414	cag	0	1	-0.0146765	2.50285	2.10588
FBgn0017418	ari-1	0.448582	1	0.535635	12.4608	15.3784
FBgn0017424	asRNA:CR11538	0	1	0.875699	0.00919761	0.0191567
FBgn0017429	CG5989	-0.210227	1	-0.366802	16.3996	10.8217
FBgn0017430	Nelf-E	0	1	0.00989929	7.56556	6.48182
FBgn0017448	CG2187	-0.293056	1	-0.426592	14.0604	8.90243
FBgn0017456	Ubc84D	0	1	-0.387335	0.51677	0.322898
FBgn0017457	U2af38	0.124001	1	0.281245	12.1197	12.5386
FBgn0017482	T3dh	0.313741	1	0.466094	10.2166	12.0161
FBgn0017545	RpS3A	-0.382432	1	-0.406719	813.041	522.118
FBgn0017550	Rga	0.250491	1	0.331426	25.6359	27.461
FBgn0017551	Rca1	-0.609675	1	-0.965326	4.07236	1.76706
FBgn0017556	Prosalpha4T2	0	1	0.290737	0	0
FBgn0017558	Pdk	0.0453108	1	0.122052	28.2156	26.1405
FBgn0017561	Ork1	-1.25796	1	-1.41846	8.89669	2.82998
FBgn0017566	ND-75	0.00836762	1	0.0571858	85.7824	75.9804
FBgn0017567	ND-23	0.103877	1	0.193244	78.2964	76.2079
FBgn0017572	Mo25	0.552174	1	0.636023	27.7749	36.7488
FBgn0017577	Mcm5	-0.983862	1	-1.26956	4.66297	1.64042
FBgn0017578	Max	0.0142339	1	0.151851	21.3156	20.159
FBgn0017579	RpL14	-0.203237	1	-0.238307	791.633	571.313
FBgn0017581	Lk6	-0.103049	1	-0.13208	100.713	78.2381
FBgn0017590	klg	0	1	-0.124301	0.0812395	0.062042
FBgn0019624	COX5A	0.107214	1	0.148404	385.287	363.539
FBgn0019637	Atu	0	1	0.162244	7.43963	7.08659
FBgn0019644	ATPsynB	0	1	-0.00855827	229.782	194.458
FBgn0019650	toy	0	1	1.61266	0.0167907	0.0524575
FBgn0019660	lncRNA:roX2	0	1	1.29074	0	0.0167061
FBgn0019661	lncRNA:roX1	0	1	-0.567244	0.112376	0.0626939
FBgn0019662	qm	0.182337	1	0.289995	16.7763	17.4618
FBgn0019686	lok	-1.84295	1	-2.04372	14.5584	2.99847
FBgn0019809	gcm2	0	1	-0.709263	0.00942676	0
FBgn0019828	dj	0	1	1.29074	0	0.0188876
FBgn0019830	colt	0.0599774	1	0.139983	55.1307	51.7149
FBgn0019890	Smg5	1.26878	1	1.33107	18.4487	39.5191
FBgn0019925	Surf4	0.207446	1	0.280224	57.0904	59.0221
FBgn0019928	Ser8	0.49783	1	0.599055	51.7903	66.7914
FBgn0019929	Ser7	0	1	-0.0173858	0.388278	0.323482
FBgn0019932	SamDC	0.0862919	1	0.347491	5.79117	6.27365
FBgn0019936	RpS20	-0.110362	1	-0.172626	268.093	202.485
FBgn0019938	Polr1A	-0.849478	1	-0.967998	11.5778	5.03616
FBgn0019940	Rh6	0	1	0.875699	0.0155974	0.0324861
FBgn0019949	Cdk9	0.102015	1	0.331	6.28926	6.73543
FBgn0019952	Orct	0	1	0.114324	6.99172	6.44207
FBgn0019957	ND-42	0.110803	1	0.179485	67.4234	65.0025
FBgn0019960	Mitofilin	0.106521	1	0.168497	44.8347	42.897
FBgn0019968	Khc-73	1.17216	1	1.23019	12.1003	24.1689
FBgn0019972	Drice	0.906048	1	1.02225	15.0783	26.0799
FBgn0019982	Gs1l	0.537422	1	0.662192	22.2418	29.9698
FBgn0019985	mGluR	-0.962893	1	-2.66346	0.103663	0.0107955
FBgn0019990	Gcn2	0	1	0.0743754	5.62107	5.03799
FBgn0020018	Ppox	0	1	0.00728257	9.79923	8.3821
FBgn0020224	Cbl	0.143565	1	0.267246	5.29559	5.42569
FBgn0020235	ATPsyngamma	0.0179411	1	0.0615091	193.977	172.329
FBgn0020236	ATPCL	0.825177	1	0.867739	52.388	81.3874
FBgn0020238	14-3-3epsilon	0.838352	1	0.870498	118.366	184.237
FBgn0020248	stet	-3.07935	1	-3.60833	4.74195	0.322645
FBgn0020249	stck	0.275044	1	0.371104	32.8975	36.2228
FBgn0020251	sfl	0.0774289	1	0.232407	3.64237	3.6427
FBgn0020255	Ran	0.131762	1	0.185202	94.731	91.6929
FBgn0020257	Ppa	1.00706	1	1.10155	10.6871	19.5276
FBgn0020258	ppk	0.496659	1	1.20054	0.285238	0.566244
FBgn0020261	pcm	-0.103596	1	-0.222655	7.80973	5.69652
FBgn0020269	mspo	-0.573396	1	-1.1687	0.763992	0.284671
FBgn0020270	mre11	0	1	0.195119	5.42914	5.29059
FBgn0020272	mst	0.107773	1	0.369929	2.8566	3.14324
FBgn0020277	lush	0	1	0.290737	0	0
FBgn0020278	loco	1.41883	1	1.51245	5.18956	12.6083
FBgn0020279	lig	0.443368	1	0.496414	26.1782	31.4398
FBgn0020280	laf	0	1	0.290737	0	0
FBgn0020294	ko	-1.62071	1	-1.94703	2.63253	0.577415
FBgn0020299	stumps	0.0980198	1	0.327948	1.64621	1.75926
FBgn0020300	geko	-0.164203	1	-0.696552	1.86487	0.971035
FBgn0020304	drongo	0.0641601	1	0.137856	21.757	20.379
FBgn0020305	dbe	-0.00503503	1	-0.205999	12.3154	9.08374
FBgn0020306	dom	-0.260181	1	-0.308327	20.533	14.1161
FBgn0020307	dve	-0.26135	1	-0.351216	15.7885	10.5352
FBgn0020309	crol	0.279017	1	0.340332	17.415	18.7704
FBgn0020312	Tmtc3	0.275761	1	0.45964	3.85214	4.51066
FBgn0020369	Rpt6	0.807308	1	0.884416	48.9866	76.9939
FBgn0020370	TppII	0.376071	1	0.432796	30.3991	34.9339
FBgn0020371	Tim17b2	0	1	0.290737	0	0
FBgn0020372	TM4SF	0	1	0.250095	0.315698	0.319374
FBgn0020376	Sr-CIII	0	1	-1.29423	0.0375779	0
FBgn0020377	Sr-CII	0	1	0.290737	0.00926361	0.00964711
FBgn0020378	Sp1	-3.00587	1	-5.79673	0.334246	0
FBgn0020379	Rfx	0	1	-0.0988918	1.84821	1.46822
FBgn0020381	Dredd	0	1	0.0599976	13.7224	12.1763
FBgn0020385	pug	-0.721801	1	-0.854977	12.6592	5.95478
FBgn0020386	Pdk1	0.682751	1	0.736769	22.2218	31.5269
FBgn0020388	Gcn5	0.483262	1	0.606979	10.4657	13.5721
FBgn0020389	Papss	0.522062	1	0.696266	4.68035	6.45857
FBgn0020391	Nrk	0	1	-0.0611072	0.902242	0.734719
FBgn0020392	Nmt	0.285112	1	0.39485	21.8365	24.4432
FBgn0020399	Mst89B	0	1	-1.44623	0.153465	0.0355152
FBgn0020407	asun	0	1	-0.155063	3.46277	2.6451
FBgn0020412	JIL-1	-0.154612	1	-0.25692	8.71005	6.20441
FBgn0020414	Idgf3	0.619816	1	0.704975	15.0299	20.8599
FBgn0020415	Idgf2	-0.443058	1	-0.700546	6.03623	3.15579
FBgn0020416	Idgf1	0.761983	1	0.940968	8.62633	14.1078
FBgn0020429	GluRIIB	0	1	-0.446229	0.0297667	0.0154995
FBgn0020440	Fak	0.156323	1	0.274617	6.32315	6.5117
FBgn0020443	eRF3	0.0183862	1	0.0843652	27.779	25.0725
FBgn0020445	E23	-0.847006	1	-1.04349	4.26209	1.75766
FBgn0020493	Dad	0	1	-0.0829127	9.64681	7.75257
FBgn0020496	CtBP	0.333199	1	0.388604	24.1441	26.9087
FBgn0020497	emb	0.110709	1	0.18206	22.4829	21.7144
FBgn0020503	CLIP-190	0.169807	1	0.24395	10.8478	10.9363
FBgn0020506	Amyrel	-0.63513	1	-0.836463	12.2407	5.82784
FBgn0020508	Ag5r2	-0.285395	1	-0.316574	754.186	515.547
FBgn0020509	Acp62F	0	1	0.290737	0	0
FBgn0020510	Abi	0.957195	1	1.05261	16.9366	29.9145
FBgn0020513	Paics	-0.973407	1	-1.15144	11.076	4.23919
FBgn0020518	snoRNA:Me28S-G764	0	1	-0.124301	0.844058	0.586
FBgn0020521	pio	-1.18664	1	-1.38633	6.99208	2.2727
FBgn0020545	kraken	0.450014	1	0.52375	63.6253	77.8767
FBgn0020546	lncRNA:iab4	0	1	0.290737	0.00340399	0.0035449
FBgn0020556	lncRNA:bxd	0	1	0.290737	0	0
FBgn0020616	SA	0.0711924	1	0.232522	5.33842	5.33931
FBgn0020617	Rx	0	1	0.290737	0	0
FBgn0020618	Rack1	-0.23853	1	-0.259119	847.734	603.046
FBgn0020620	RN-tre	0.467702	1	0.577091	7.25425	9.21418
FBgn0020621	Pkn	0.862553	1	0.923014	12.972	20.9406
FBgn0020622	Pi3K21B	1.73395	1	1.82408	8.1729	24.6451
FBgn0020626	Osbp	0.748931	1	0.816431	28.1954	42.2743
FBgn0020633	Mcm7	-0.295686	1	-0.549434	4.27091	2.48028
FBgn0020637	Lcp65Ag2	-1.85036	1	-4.70926	1.25287	0
FBgn0020638	Lcp65Ag1	-1.45798	1	-4.35312	1.01875	0
FBgn0020639	Lcp65Af	0	1	0.290737	0	0
FBgn0020640	Lcp65Ae	0	1	0.290737	0	0
FBgn0020641	Lcp65Ad	0	1	0.290737	0	0
FBgn0020642	Lcp65Ac	0	1	-0.709263	0.0434564	0
FBgn0020643	Lcp65Ab2	0	1	0.290737	0	0
FBgn0020644	Lcp65Ab1	0	1	0.290737	0	0
FBgn0020645	Lcp65Aa	0	1	0.290737	0	0
FBgn0020646	Lcp65APsi	0	1	0.290737	0	0
FBgn0020647	KrT95D	0.126165	1	0.249141	5.58801	5.65384
FBgn0020653	Trxr-1	0.54592	1	0.586116	88.1097	112.607
FBgn0020655	ArfGAP1	0.444948	1	0.546226	21.1771	26.3287
FBgn0020660	eIF4B	0.265193	1	0.320347	83.6829	88.9546
FBgn0020762	Atet	0.553324	1	0.660399	7.26076	9.77091
FBgn0020764	Alas	1.10111	1	1.18645	28.0931	54.4426
FBgn0020765	Acp65Aa	0	1	-2.51662	0.214102	0
FBgn0020767	Spred	0.633911	1	0.74822	7.79968	11.1555
FBgn0020880	CG7179	0	1	-0.283958	0.680251	0.472275
FBgn0020887	Su(z)12	0.153984	1	0.282306	7.3473	7.60685
FBgn0020906	Jon25Bi	-0.0975286	1	-0.111362	3460.85	2727.44
FBgn0020907	Scp2	0.304983	1	0.410495	33.1834	37.5497
FBgn0020908	Scp1	0	1	-0.55726	0.143201	0.0745644
FBgn0020909	Rtc1	-0.0610306	1	-0.322654	6.89908	4.69025
FBgn0020910	RpL3	-0.30012	1	-0.321184	630.439	429.586
FBgn0020912	Ptx1	0	1	-0.0513759	38.4768	31.609
FBgn0020930	Dgkepsilon	0	1	-0.0609934	10.536	8.59583
FBgn0021738	Crg-1	0	1	0.412727	0.588782	0.668898
FBgn0021742	C901	0	1	-1.70926	0.0342186	0
FBgn0021750	SerRS-m	0	1	0.131591	3.8611	3.60004
FBgn0021760	chb	0.362455	1	0.437034	13.6165	15.6939
FBgn0021761	Nup154	-0.371551	1	-0.502813	7.15456	4.29672
FBgn0021764	sdk	0	1	0.0668205	3.62049	3.22799
FBgn0021765	scu	0	1	0.0540363	44.1039	38.9767
FBgn0021767	org-1	0.105031	1	0.37426	1.93316	2.13357
FBgn0021768	nudC	0.0193719	1	0.200604	9.5927	9.38395
FBgn0021776	mira	0.487366	1	0.66962	3.93064	5.3248
FBgn0021795	Tapdelta	0.531519	1	0.625527	51.1463	67.1819
FBgn0021796	Tor	0.365908	1	0.469878	5.3799	6.34372
FBgn0021800	Reph	-1.17413	1	-1.37936	4.85135	1.58436
FBgn0021814	Vps28	0.620194	1	0.744896	23.2925	33.2386
FBgn0021825	DCTN2-p50	0.982197	1	1.09317	23.0282	41.8373
FBgn0021847	Ttc7	0.255343	1	0.393655	8.08969	9.04808
FBgn0021856	l(2)k14505	0.218301	1	0.40676	12.6473	14.2756
FBgn0021872	Xbp1	0.931512	1	0.966393	153.844	255.918
FBgn0021874	Nle	-0.605804	1	-0.808068	11.707	5.68464
FBgn0021875	Zfrp8	0	1	-0.0762985	10.0822	8.13714
FBgn0021895	ytr	0	1	-0.0499486	21.717	17.857
FBgn0021906	RFeSP	0.0457571	1	0.100606	157.525	143.788
FBgn0021944	Coprox	0.552601	1	0.666422	22.9179	30.9705
FBgn0021967	ND-PDSW	0.0516676	1	0.142815	85.1057	79.989
FBgn0021979	l(2)k09913	0	1	-0.0617	60.1294	49.0446
FBgn0021995	Rs1	-0.587751	1	-0.73296	12.8169	6.5608
FBgn0022023	eIF3h	-0.157016	1	-0.214895	118.969	87.2607
FBgn0022027	Vps25	0.558802	1	0.733212	20.6184	29.1911
FBgn0022029	l(2)k01209	-0.637673	1	-0.788969	10.1567	5.00063
FBgn0022069	Nnp-1	-0.481028	1	-0.617094	13.1505	7.29552
FBgn0022097	Vha36-1	-0.0259217	1	-0.062157	402.341	328.075
FBgn0022153	l(2)k05819	0.448567	1	0.541081	10.1068	12.5205
FBgn0022160	Gpo1	0.601431	1	0.67546	27.1078	36.8598
FBgn0022213	Cse1	0	1	-0.036027	14.1761	11.7694
FBgn0022224	ubl	0.401506	1	0.690344	12.9678	17.833
FBgn0022238	lolal	0.284804	1	0.359689	35.8236	39.1334
[truncated: 22,288 more rows]
