# Supplementary material for: Engineered spermidine-secreting Saccharomyces boulardii enhances olfactory memory in Drosophila melanogaster
Source: Front Neurosci. 2025 Oct 31;19:1628160. doi: 10.3389/fnins.2025.1628160 (PMC12615376; doi:10.3389/fnins.2025.1628160)
Supplement: Supplementary Table 3 — GFOLD - SbWT vs. Sb576. [file Table_3.xlsx]

## Sheet: old_sbWT_vs_old_sb576
#GeneSymbol	GeneName	GFOLD(0.01)	E-FDR	log2fdc	1stRPKM	2ndRPKM
FBgn0032505	CG16826	11.2897	1	14.0208	0	345.471
FBgn0266455	CG45080	9.1479	1	11.8799	0	349.064
FBgn0031176	whe	9.12022	1	10.8523	0.052659	220.925
FBgn0053109	CG33109	7.98011	1	10.7136	0	42.4707
FBgn0085241	CG34212	7.29462	1	10.0298	0	75.6653
FBgn0031277	CG13947	6.03075	1	7.77199	0.0473168	23.418
FBgn0263762	CG43679	5.23225	1	6.85677	0.0885814	17.4239
FBgn0035657	alphaKap4	4.03497	1	5.57882	0.0454354	3.26732
FBgn0032381	Mal-B1	3.96535	1	4.8614	0.151184	5.38797
FBgn0028583	lcs	3.46703	1	3.60565	23.8611	330.184
FBgn0052984	CG32984	2.50229	1	3.78545	0.0932816	1.62768
FBgn0010019	Cyp4g1	2.46219	1	2.89677	0.611713	5.24307
FBgn0267435	chp	2.22404	1	3.57035	0.0328362	0.50004
FBgn0000592	Est-6	2.0462	1	2.95352	0.161732	1.51564
FBgn0005391	Yp2	2.04282	1	2.13978	20.82	104.197
FBgn0004045	Yp1	2.02909	1	2.10987	30.3585	148.792
FBgn0267161	asRNA:CR45601	2.02322	1	2.12986	31.8128	158.137
FBgn0036835	CG14075	2.01173	1	3.65282	0.101724	1.89333
FBgn0029172	Fad2	1.90968	1	3.80482	0.0174192	0.53053
FBgn0004429	LysP	1.88084	1	2.63345	0.706059	5.18741
FBgn0264961	asRNA:CR44130	1.84388	1	4.74593	0	1.17233
FBgn0040096	lectin-33A	1.83858	1	3.33089	0.186716	2.51164
FBgn0004047	Yp3	1.79622	1	1.89976	16.4064	69.5248
FBgn0032048	Dh31	1.74212	1	1.96682	4.85317	21.5894
FBgn0085195	CG34166	1.69839	1	2.32571	1.11847	6.52907
FBgn0260453	CG17140	1.51999	1	2.87368	0.0762435	0.701474
FBgn0260454	CG17139	1.51999	1	2.87368	0.0762435	0.701474
FBgn0287184	FASN3	1.51638	1	3.20536	0.0092714	0.1255
FBgn0029990	CG2233	1.50095	1	1.68438	6.76355	24.7108
FBgn0033820	CG4716	1.40692	1	1.73504	3.50782	13.3208
FBgn0036467	CG12310	1.371	1	3.33089	0.042011	0.906322
FBgn0032835	CG16772	1.36593	1	1.88086	1.04356	4.42318
FBgn0087002	apolpp	1.30345	1	1.47941	0.965361	3.05897
FBgn0010388	Dro	1.26193	1	1.5473	5.54679	18.463
FBgn0032472	CG9928	1.22384	1	1.73682	2.58912	9.92018
FBgn0033366	Ance-4	1.19624	1	3.03543	0.0227629	0.303311
FBgn0034331	BomBc2	1.15457	1	1.60911	2.2179	7.75027
RR43222_transposable_element	Dm88{}RR43222	1.14904	1	1.40922	1.15794	3.49961
FBgn0040653	Dso1	1.13717	1	1.37376	8.31325	24.5026
FBgn0038304	CG12241	1.12825	1	1.24503	9.17681	24.6996
FBgn0028526	CG15293	1.11933	1	1.50579	1.69226	5.4881
# old	43756017	1.11803
FBgn0039800	Npc2g	1.11578	1	2.16096	0.416158	2.24449
FBti0060260	Dm88{}2199	1.10261	1	1.37096	3.89311	11.4591
FBti0060261	Dm88{}2200	1.10261	1	1.37096	3.89311	11.4591
FBgn0035923	CG6511	1.0746	1	1.23773	3.10953	8.33059
FBgn0032136	Apoltp	1.06864	1	1.46474	0.162875	0.513469
FBgn0085240	CG34211	1.06142	1	4.06785	0	2.05067
FBgn0032773	fon	1.05672	1	1.45529	0.943882	2.9563
FBgn0004552	Akh	1.0526	1	2.56306	0.255828	1.94792
FBti0059724	Dm88{}1663	1.04468	1	1.25133	6.8671	18.5818
FBgn0033250	CG14762	1.04278	1	1.59506	0.276581	0.961403
FBgn0036951	CG7017	1.04181	1	1.50813	0.98155	3.19769
FBgn0036899	tey	1.04085	1	1.32592	1.28558	3.66861
FBgn0040733	BomS6	1.03916	1	1.86723	2.07764	8.93506
FBgn0036772	CG5290	1.0333	1	1.16241	7.82693	19.895
FBti0060263	Dm88{}2202	1.03328	1	1.36304	3.56623	10.4536
FBti0059757	Dm88{}1696	1.02675	1	1.23876	6.57144	17.6284
FBgn0041579	AttC	1.01449	1	1.34067	3.70743	10.6986
# old_sb576	34480007	1
FBti0059722	Dm88{}1661	0.977094	1	1.19978	6.07348	15.8599
FBti0059721	Dm88{}1660	0.969383	1	1.15787	11.8333	30.0013
FBti0059723	Dm88{}1662	0.962146	1	1.15159	8.38646	21.1701
FBgn0014865	Mtk	0.95797	1	1.40788	6.31043	19.1545
FBgn0040606	CG6503	0.953328	1	1.76977	1.06428	4.26505
FBgn0010263	Rbp9	0.950678	1	1.13561	1.38191	3.44974
FBgn0037206	CG12768	0.945705	1	1.82839	0.138877	0.583791
FBgn0001224	Hsp23	0.927117	1	0.979182	167.579	374.996
FBgn0051202	alpha-Man-Ic	0.921239	1	2.59392	0.0542206	0.447248
FBti0059750	Dm88{}1689	0.908815	1	1.08211	10.0995	24.29
FBgn0261804	CG42750	0.90183	1	1.43304	0.171835	0.532576
FBti0059725	Dm88{}1664	0.899994	1	1.08233	6.62284	15.9322
FBgn0264002	MsR2	0.8997	1	1.33681	0.626566	1.80892
FBgn0000459	disco	0.881528	1	1.27866	0.696811	1.92932
FBti0059756	Dm88{}1695	0.88131	1	1.08792	7.618	18.4025
FBgn0264489	CG43897	0.867596	1	0.919501	19.136	41.0857
FBti0059751	Dm88{}1690	0.864601	1	1.06446	1.45694	3.46231
FBgn0036790	AstC-R1	0.86376	1	1.50741	0.266839	0.876444
FBgn0032638	SPH93	0.859545	1	1.2356	1.61288	4.33116
FBgn0038914	fit	0.846518	1	2.27644	0.344316	2.0755
FBgn0036787	CG4306	0.843226	1	1.91996	0.266519	1.21195
FBgn0039640	superdeath	0.833088	1	1.09877	1.40128	3.41337
FBgn0000406	Cyt-b5-r	0.8322	1	1.17109	2.06963	5.30871
FBgn0031701	TotM	0.82858	1	1.46677	1.44908	4.62356
FBgn0028396	TotA	0.822236	1	1.15605	5.76284	14.6264
FBgn0016123	Alp4	0.816844	1	0.888565	33.0871	69.5358
FBti0059753	Dm88{}1692	0.815832	1	1.03255	7.10274	16.5124
FBgn0015774	NetB	0.814081	1	1.14198	0.425295	1.06877
FBgn0013307	Odc1	0.811774	1	3.8614	0	0.277756
FBgn0032896	CG14400	0.811774	1	2.8614	0.025253	0.384561
FBti0063224	INE-1{}5163	0.811774	1	2.8614	0.0557415	0.848848
FBgn0037565	CG9626	0.794276	1	1.0248	1.31708	3.04602
FBgn0001208	Hn	0.791983	1	1.44107	0.367393	1.15186
FBgn0035090	CG2736	0.789442	1	2.05908	0.13241	0.672128
FBgn0001218	Hsc70-3	0.788892	1	0.81598	159.545	318.815
FBgn0031548	CG8852	0.777595	1	0.924936	7.75778	16.7265
FBgn0053282	CG33282	0.776468	1	1.31569	0.750731	2.14357
FBgn0033679	CG8888	0.771057	1	0.924027	10.1023	21.7687
FBti0059752	Dm88{}1691	0.77062	1	0.967403	8.89207	19.7537
FBti0059755	Dm88{}1694	0.77062	1	0.967403	8.89207	19.7537
FBgn0050047	CG30047	0.77042	1	0.98929	2.92896	6.60786
FBgn0039595	AstA-R2	0.768925	1	0.983586	3.63763	8.17383
FBgn0015773	NetA	0.764531	1	0.861117	13.2352	27.2932
FBgn0022355	Tsf1	0.761283	1	0.924079	5.33313	11.4932
FBgn0053192	MtnD	0.759635	1	0.869835	123.612	256.469
FBgn0086906	sls	0.754552	1	0.817648	1.78312	3.56753
FBgn0032961	CG1416	0.748942	1	0.844669	27.5249	56.117
FBgn0039682	Obp99c	0.74744	1	1.25116	2.08385	5.67908
FBti0018978	invader1{}677	0.747405	1	1.16096	0.533468	1.36117
FBti0059754	Dm88{}1693	0.743762	1	0.950573	2.92485	6.42272
FBgn0005666	bt	0.738209	1	0.806033	3.25856	6.46727
FBgn0261015	Pif1A	0.737097	1	0.794538	12.8429	25.2863
FBgn0046874	Pif1B	0.736856	1	0.794314	13.8702	27.3048
FBgn0004449	Ten-m	0.736314	1	0.872199	1.69457	3.52214
FBgn0259736	CG42390	0.734383	1	0.847853	5.64822	11.5418
FBgn0039897	CG1674	0.732768	1	0.941866	2.08474	4.55042
FBgn0051821	CG31821	0.726048	1	0.826269	29.1497	58.6772
FBgn0040582	BomBc3	0.72244	1	1.62809	0.281064	1.02545
FBgn0034329	BomS1	0.715944	1	1.19113	4.43152	11.5688
FBgn0001233	Hsp83	0.706105	1	0.72181	591.185	1106.69
FBgn0260795	NaPi-III	0.695674	1	0.933895	1.89476	4.11419
FBgn0036789	AstC-R2	0.693902	1	0.991504	1.18094	2.67116
FBgn0002789	Mp20	0.684477	1	0.749153	107.64	205.372
FBgn0044050	Ilp3	0.68128	1	0.877306	14.1202	29.4657
FBgn0030634	CG9164	0.675574	1	1.13295	0.375375	0.940348
FBgn0003149	Prm	0.674416	1	0.734037	22.5254	42.5288
FBgn0005558	ey	0.669212	1	3.74593	0	0.0857595
FBgn0042630	Sox21b	0.669212	1	2.74593	0.00707993	0.0988307
FBgn0033224	Nop17l	0.663025	1	0.719706	33.591	62.7935
FBgn0264695	Mhc	0.657674	1	0.69741	30.3374	55.8402
FBti0215314	invader1{}6536	0.653842	1	1.09225	4.59241	11.1758
FBgn0266448	CG45078	0.650985	1	0.7136	57.1409	106.367
FBgn0051826	CG31826	0.649325	1	1.20199	0.949148	2.50346
FBti0059720	Dm88{}1659	0.648885	1	0.825361	10.59	21.313
FBgn0004426	LysC	0.6474	1	2.3626	0.377752	2.63657
FBgn0038481	CG17475	0.643747	1	0.732993	49.405	93.2179
FBgn0010482	hlk	0.643606	1	0.777211	2.48115	4.82813
FBgn0003137	Ppn	0.640783	1	0.719928	7.19336	13.4497
FBgn0001114	Glt	0.635871	1	1.11914	0.467514	1.16078
FBgn0030941	wgn	0.635699	1	0.810618	5.24215	10.4426
FBgn0266451	fau	0.63362	1	0.705969	80.9076	149.817
FBgn0051267	CG31267	0.631809	1	0.754015	30.869	59.1068
FBgn0011286	RyR	0.62152	1	0.824969	0.60879	1.22515
FBti0020330	Dm88{}1295	0.616386	1	0.784674	17.7358	34.6986
FBgn0034911	GlyT	0.616321	1	1.27961	0.122156	0.341955
FBti0020345	Dm88{}lncRNA:alphagamma-element:CR32865[1311]	0.614456	1	0.904816	7.76737	16.5389
FBgn0283471	wupA	0.608987	1	0.676609	48.1806	87.4175
FBgn0052865	lncRNA:alphagamma-element:CR32865	0.60838	1	0.905125	3.35147	7.13837
FBgn0037630	Ir85a	0.605675	1	0.888761	2.35057	4.94897
FBgn0086604	side-VIII	0.604536	1	1.17561	0.199163	0.516018
FBgn0035917	Zasp66	0.600014	1	0.702948	14.4829	26.7642
FBgn0002772	Mlc1	0.598731	1	0.675582	52.1731	94.5959
FBgn0285879	disco-r	0.594984	1	0.886789	0.635686	1.33671
FBgn0024352	Stip1	0.594977	1	0.65854	53.616	96.0675
FBti0215289	Dm88{}6511	0.594543	1	1.07731	0.454741	1.09645
FBgn0259927	CG42450	0.585425	1	0.816114	0.873467	1.74744
FBgn0264001	bru3	0.583704	1	0.784512	0.809528	1.58396
FBgn0004580	Cbp53E	0.578451	1	0.729906	6.75496	12.7214
FBgn0002773	Mlc2	0.575594	1	0.623008	86.2474	150.771
FBgn0034328	BomBc1	0.572701	1	1.14617	2.344	5.94919
FBgn0265635	lncRNA:CR44442	0.570248	1	2.29847	0.0700506	0.466704
FBti0215323	opus{}6546	0.570248	1	2.29847	0.012	0.0799486
FBgn0052311	zormin	0.569381	1	0.673406	3.32834	6.02605
FBgn0014863	Mlp84B	0.568515	1	0.651064	20.5292	36.5951
FBgn0001217	Hsc70-2	0.56724	1	0.915852	1.50328	3.22841
FBgn0263562	mir-4948	0.563963	1	0.882927	37.2995	78.2515
FBgn0037447	Neurochondrin	0.563115	1	0.711657	7.53828	14.0178
FBgn0287599	CG46468	0.562288	1	0.713826	3.14603	5.8591
FBgn0032129	jp	0.56144	1	0.711924	2.54172	4.72737
FBgn0038412	Zip89B	0.556383	1	0.714289	8.5461	15.9217
FBgn0001180	hb	0.555774	1	1.05078	0.399275	0.945317
FBti0020335	invader1{}1301	0.544324	1	0.868609	19.9972	41.5398
FBgn0030102	SmydA-9	0.539589	1	0.906781	1.22789	2.6212
FBgn0034920	CG5597	0.53643	1	0.737539	11.4022	21.5941
FBgn0039277	Nepl16	0.533269	1	0.880155	1.24503	2.60804
FBgn0036306	CG10973	0.533076	1	0.670519	22.3004	40.2997
FBgn0004620	GluRIIA	0.53259	1	0.985597	0.576092	1.30167
FBti0020375	invader1{}1341	0.532373	1	0.822162	11.617	23.3534
FBgn0038839	Ktl	0.532028	1	0.806495	1.9118	3.80093
FBgn0259935	CG42458	0.531838	1	0.800022	1.54361	3.05492
FBgn0030976	CG7378	0.52994	1	0.734044	2.65994	5.02545
FBgn0004117	Tm2	0.528805	1	0.596504	37.2678	63.9649
FBgn0264696	CG43965	0.525607	1	1.18033	4.26292	11.1201
FBgn0283461	Drs	0.525329	1	0.789319	15.4132	30.2763
FBgn0001223	Hsp22	0.523978	1	0.573941	94.82	160.215
FBgn0001228	CG4456	0.523978	1	0.573941	85.4235	144.338
FBgn0038294	Mf	0.52345	1	0.579651	26.8327	45.5187
FBgn0262631	lncRNA:CR43148	0.521079	1	1.16096	0.574373	1.47697
FBti0020379	invader1{}1345	0.51793	1	0.806408	11.7799	23.4223
FBgn0034335	GstE1	0.516281	1	0.659365	25.6317	45.964
FBgn0266677	asRNA:CR45167	0.514069	1	1.20403	0.66064	1.75533
FBgn0024189	sns	0.51243	1	1.99104	0.0210297	0.103413
FBti0061808	gypsy8{}3747	0.511543	1	3.6204	0	0.199466
FBgn0000046	Act87E	0.510788	1	0.576317	52.5791	88.99
FBgn0017558	Pdk	0.509661	1	0.583257	26.1405	44.4568
FBgn0266446	CG45076	0.50822	1	0.600573	15.5956	26.8447
FBgn0263983	CG43732	0.507934	1	0.78335	0.995998	1.94858
FBti0059718	invader1{}1657	0.507815	1	1.03543	3.37941	7.92294
FBti0020355	invader1{}1321	0.507204	1	0.778391	13.4947	26.3092
FBti0020368	invader1{}1334	0.507204	1	0.778391	13.4947	26.3092
FBgn0001230	Hsp68	0.505651	1	0.540167	171.082	282.379
FBgn0030041	CG12116	0.502696	1	1.05203	0.786061	1.86575
FBgn0038731	Acsx1R	0.502169	1	0.657853	10.549	18.8983
FBgn0001225	Hsp26	0.501161	1	0.532752	452.215	742.574
FBgn0038840	Grik	0.500087	1	1.26788	0.156964	0.438222
FBgn0261262	CG42613	0.49608	1	0.734149	0.857615	1.62085
FBgn0053470	BaraA1	0.495957	1	0.711074	7.96636	14.814
FBgn0288447	BaraA2	0.495957	1	0.711074	7.9595	14.8012
FBgn0031869	CG18304	0.494619	1	0.788593	0.722683	1.41933
FBti0059717	invader1{}1656	0.49361	1	1.02226	3.3879	7.86997
FBgn0262509	nrm	0.493497	1	0.803293	0.431988	0.857297
FBgn0030897	Frq1	0.492386	1	0.906391	0.402696	0.860152
FBgn0022740	HLH54F	0.490186	1	1.9265	0.190803	0.887826
FBgn0031649	hoe2	0.487164	1	0.846855	1.08414	2.21936
FBgn0033061	SmydA-5	0.48686	1	1.02851	0.681845	1.5915
FBgn0030796	CG4829	0.486627	1	0.657726	4.30372	7.7099
FBgn0051326	CG31326	0.486308	1	1.16096	0.441247	1.13638
FBgn0033661	CG13185	0.484358	1	0.61113	1.62243	2.8135
FBgn0032400	CG6770	0.483224	1	0.50491	1260.06	2029.56
FBgn0023540	CG3630	0.480519	1	0.806856	1.90169	3.78415
FBgn0031535	CG12795	0.479834	1	0.605677	26.1371	45.1538
FBgn0035649	CG10483	0.479187	1	0.857819	1.25605	2.59181
FBgn0051374	sals	0.476548	1	0.654953	3.67999	6.58009
FBgn0004169	up	0.475432	1	0.527775	65.7978	107.675
FBgn0034638	CG10433	0.468938	1	0.644728	6.69821	11.892
FBgn0040736	BomS3	0.468378	1	0.904189	2.70444	5.77029
FBgn0001170	H2.0	0.467076	1	0.847806	1.67761	3.4377
FBgn0052105	Lmx1a	0.465512	1	1.33089	0.164293	0.482823
FBgn0051823	CG31823	0.46474	1	0.914608	1.3846	2.97672
FBgn0046113	GluRIIC	0.464349	1	0.807067	1.164	2.3171
FBgn0028979	tio	0.464068	1	1.01182	0.220212	0.508099
FBgn0034200	Gbp2	0.463129	1	0.948419	0.722022	1.59074
FBgn0002869	MtnB	0.460254	1	0.633189	25.1237	44.2484
FBgn0263997	CG43740	0.459808	1	1.24503	0.292064	0.803046
FBgn0000477	DNaseII	0.459397	1	0.971486	1.19109	2.66878
FBgn0011296	l(2)efl	0.458058	1	0.573315	45.5538	76.9481
FBgn0026418	Hsc70Cb	0.457283	1	0.507223	49.0712	79.1668
FBgn0287454	Pa1	0.456717	1	0.587287	16.0736	27.4168
FBgn0085440	Lgr4	0.456091	1	0.919146	0.614561	1.32582
FBgn0033720	CG13160	0.455748	1	1.28649	0.175414	0.498212
FBgn0034229	CG4847	0.455073	1	2.05405	0.0894481	0.472967
FBgn0030997	CG7990	0.451576	1	0.712312	1.7477	3.25396
FBgn0259216	RhoGAP102A	0.449074	1	0.871457	0.40633	0.847129
FBgn0000044	Act57B	0.446251	1	0.478741	254.668	402.819
FBgn0038181	CG9297	0.445365	1	0.674736	1.90009	3.44562
FBgn0268063	ltl	0.443183	1	0.912466	0.433937	0.931915
FBgn0052473	CG32473	0.442752	1	0.489448	46.4399	74.0039
FBgn0259209	Mlp60A	0.440619	1	0.568752	9.62782	16.2123
FBgn0264894	CG44085	0.439775	1	0.533926	4.96865	8.1663
FBgn0039031	Gbp3	0.439046	1	1.88343	0.229817	1.03695
FBgn0026562	SPARC	0.435636	1	0.622049	10.5421	18.4253
FBgn0022709	Ak1	0.433666	1	0.625393	9.44127	16.54
FBgn0062978	CG31808	0.433603	1	0.616748	6.81236	11.8625
FBgn0283480	Alp2	0.428679	1	0.483982	85.7868	136.189
FBgn0025686	Amnionless	0.427062	1	1.06785	0.470843	1.13374
FBgn0050371	CG30371	0.426607	1	0.62275	9.08347	15.8844
FBgn0003386	Shaw	0.4237	1	0.596294	2.98016	5.11601
FBti0059719	invader1{}1658	0.422772	1	0.987632	3.06291	6.95159
FBgn0033271	CG8708	0.4191	1	1.13751	0.368217	0.934554
FBti0059798	H{}1737	0.418087	1	1.02666	2.30637	5.38804
FBgn0025391	Scgdelta	0.417598	1	1.11657	0.18728	0.467899
FBgn0025583	BomS2	0.416652	1	0.839036	6.16498	12.565
FBgn0032401	Plzf	0.414087	1	0.576002	7.92244	13.4095
FBti0019503	invader1{}1540	0.411921	1	0.950746	3.14107	6.94131
FBgn0050008	CG30008	0.411571	1	1.18844	0.592073	1.56282
FBgn0035409	CG14963	0.411018	1	0.503521	57.5273	92.5771
FBgn0267624	lncRNA:CR45962	0.410503	1	1.00227	0.415206	0.952917
FBgn0029882	CG3226	0.410239	1	0.528849	36.1472	59.2049
FBgn0033919	CG8547	0.408603	1	0.536897	9.71396	15.9999
FBgn0287724	Ca-beta	0.408594	1	0.737465	0.465068	0.881804
FBti0059773	FB{}nmo-FB-NOF	0.40282	1	2.16096	0.020991	0.126531
FBgn0265595	CG44422	0.402305	1	0.713165	0.523436	0.975624
FBgn0035710	SP1173	0.399503	1	0.695621	1.30682	2.40583
FBgn0033047	CG7882	0.399257	1	0.508703	16.8631	27.2361
FBgn0086408	stl	0.39874	1	1.00896	0.220569	0.508924
FBgn0041629	Hexo2	0.39867	1	0.66473	2.85141	5.13639
FBgn0031908	CG5177	0.397679	1	0.589574	10.7452	18.3621
FBgn0000357	Cp18	0.396581	1	1.6204	0.387356	1.43001
FBgn0039742	CG15528	0.395715	1	1.03223	0.885814	2.07962
FBgn0033654	Sobp	0.393467	1	1.13587	0.206157	0.523238
FBgn0053147	Hs3st-A	0.392684	1	0.690431	0.842452	1.54537
FBgn0265180	CG44245	0.391367	1	0.523534	11.3326	18.4939
FBgn0085387	shakB	0.391068	1	0.81701	0.122334	0.245541
FBgn0052656	Muc11A	0.389124	1	0.409416	236.512	356.547
FBgn0028543	NimB2	0.387962	1	1.00531	0.684824	1.57643
FBgn0011274	Dif	0.387511	1	0.494701	7.02675	11.2394
FBgn0032895	twit	0.386647	1	1.99747	0.119238	0.605266
FBgn0260000	CG17570	0.385721	1	0.685123	4.748	8.67763
FBgn0036365	cmb	0.385053	1	0.520157	4.48778	7.30664
FBgn0029503	mora	0.384533	1	0.583284	9.07899	15.4476
FBgn0030304	Cyp4g15	0.380608	1	0.745927	1.18959	2.26994
FBgn0037151	CG7130	0.37935	1	0.582063	15.4533	26.2717
FBgn0052062	Rbfox1	0.379088	1	0.706705	0.476068	0.883514
FBgn0052636	lncRNA:CR32636	0.37818	1	0.841207	1.26282	2.57972
FBgn0267486	Ptp36E	0.375111	1	0.682015	1.1028	2.01131
FBgn0010424	TpnC73F	0.374838	1	0.497504	28.8103	46.1737
FBgn0053143	CG33143	0.372362	1	0.688524	0.737607	1.35151
FBgn0285992	hpRNA:CR46342	0.369468	1	0.444601	12.8339	19.826
FBgn0030425	Nep6	0.36944	1	1.70153	0.0888569	0.349561
FBgn0262562	CG43102	0.368776	1	0.52296	1.56935	2.56022
FBtr0309705_df_nrg	NA	0.367827	1	0.986935	44.6692	101.508
FBgn0034480	CG16898	0.367824	1	0.46477	37.2908	58.4205
FBgn0038542	TyrR	0.366981	1	0.480677	6.50534	10.3048
FBgn0032593	Trpgamma	0.366277	1	0.888885	0.270639	0.572414
FBgn0031081	Nep3	0.36365	1	0.5044	4.76302	7.67058
FBgn0030270	CG15199	0.362272	1	0.651828	7.77862	13.8897
FBgn0264386	Ca-alpha1T	0.361351	1	0.560619	0.859199	1.43908
FBgn0038730	Acsx1L	0.360518	1	0.517948	10.6581	17.3274
FBgn0037230	Nepl11	0.359635	1	1.38336	0.146634	0.451915
FBgn0040089	meso18E	0.35906	1	0.867917	0.494579	1.03044
FBgn0000014	abd-A	0.358562	1	0.767819	0.450654	0.873723
FBgn0264491	how	0.356925	1	0.529018	3.01065	4.93256
FBgn0260653	serp	0.356647	1	0.846328	0.656569	1.34682
FBgn0259140	Cubn2	0.355814	1	0.836692	0.155108	0.315974
FBgn0040732	CG16926	0.354569	1	0.951041	1.09718	2.4292
FBgn0262146	MtnE	0.354453	1	0.44403	96.4863	148.997
FBgn0036547	CG17032	0.354419	1	0.657302	3.21799	5.76874
FBgn0032068	LManV	0.354324	1	0.449199	16.8691	26.1436
FBgn0043783	CG32444	0.353643	1	0.524712	12.1233	19.8031
FBgn0010423	TpnC47D	0.353466	1	0.55259	14.3307	23.8692
FBgn0266000	CG44774	0.351866	1	0.493837	5.40836	8.64631
FBgn0030157	CG1468	0.35119	1	0.698621	4.78846	8.8388
FBgn0035880	Culd	0.350451	1	0.620396	1.82749	3.19211
FBgn0050296	RIC-3	0.348749	1	0.76396	0.81677	1.57943
FBti0020260	opus{}1149	0.348616	1	2.03543	0.015236	0.0812065
FBgn0039873	Smvt	0.344618	1	0.432686	30.3193	46.4531
FBgn0284244	l(2)k05911	0.343761	1	0.919956	0.43621	0.944312
FBgn0038846	CG5697	0.343389	1	0.53246	12.8279	21.0685
FBgn0036589	CG13067	0.343311	1	0.610196	10.9407	18.9749
FBgn0031313	CG5080	0.342219	1	0.467792	11.2305	17.6319
FBti0019049	diver{}121	0.34108	1	0.480395	3.9846	6.31098
FBti0060033	INE-1{}1972	0.34108	1	0.480395	3.87925	6.14412
FBgn0012042	AttA	0.340906	1	0.770012	2.83505	5.50677
FBgn0038145	Droj2	0.340206	1	0.379972	127.416	188.203
FBgn0042627	FASN2	0.338277	1	1.06475	0.0840118	0.202565
FBgn0261555	CG42673	0.336232	1	0.594474	0.963603	1.65294
FBgn0040817	CG14132	0.332901	1	1.19491	0.511275	1.36252
FBgn0264994	lncRNA:CR44145	0.332615	1	0.733327	2.43264	4.60354
FBgn0029769	frma	0.331185	1	1.79323	0.0691381	0.29246
FBgn0034511	GNBP-like3	0.331128	1	0.941183	1.99695	4.39258
FBgn0260753	Pdfr	0.330251	1	0.67463	0.77355	1.40414
FBgn0046114	Gclm	0.328869	1	0.388601	88.7434	131.869
FBgn0260482	CG32599	0.328523	1	0.750588	1.8906	3.62235
FBgn0040153	l(1)G0469	0.327765	1	0.404761	21.5477	32.3803
FBgn0035452	CG10359	0.327642	1	0.70497	1.68616	3.12738
FBgn0010389	htl	0.327366	1	0.548831	2.23851	3.71915
FBgn0033133	Tsp42Ek	0.32683	1	0.984086	0.721905	1.63937
FBgn0035207	Herc4	0.326555	1	0.388325	32.5677	48.3851
FBgn0020299	stumps	0.326552	1	0.540503	1.75926	2.90593
FBgn0033917	SmydA-1	0.326344	1	0.707859	1.63611	3.04083
FBgn0265356	tn	0.325641	1	0.45918	4.23497	6.60943
FBgn0010041	GstD5	0.323868	1	0.672742	4.1899	7.59584
FBgn0001250	if	0.323046	1	0.468393	3.64615	5.72712
FBgn0043578	PGRP-SB1	0.322193	1	0.958471	1.50404	3.35179
FBgn0028490	CG31705	0.317015	1	0.456471	8.66133	13.4924
FBgn0031836	CG11050	0.316947	1	0.380235	49.6041	73.2836
FBgn0263773	fok	0.316818	1	0.361328	105.703	154.128
FBgn0027584	CG4757	0.314263	1	1.398	0.141612	0.442361
FBgn0032139	CG13116	0.314189	1	1.16096	0.477072	1.23966
FBgn0038079	NijC	0.314157	1	0.89793	0.856597	1.82623
FBgn0039562	Gp93	0.31398	1	0.355318	99.2834	144.164
FBgn0035720	CG10077	0.313843	1	0.362359	36.8609	53.7859
FBgn0005564	Shal	0.31362	1	0.638398	0.893122	1.58046
FBti0019110	copia{}293	0.313284	1	0.355769	51.8711	75.3429
FBgn0053519	Unc-89	0.312909	1	0.444977	2.0181	3.11872
FBgn0260642	Antp	0.312776	1	0.702265	0.350936	0.649769
FBti0020268	opus{}1157	0.311525	1	2.08696	0.0138614	0.0791572
FBti0215390	opus{}6618	0.311525	1	2.08696	0.0120126	0.0685994
RR48326_transposable_element	opus{}RR48326	0.311525	1	2.08696	0.0122921	0.0701952
RR50423_transposable_element	RR50423	0.311525	1	2.08696	0.0120095	0.0685814
FBgn0030251	CG2145	0.311458	1	0.853986	0.659357	1.36148
FBgn0028482	bdl	0.309966	1	0.741061	0.8204	1.56166
FBgn0003301	rut	0.308457	1	0.454735	2.25974	3.51598
FBgn0013278	Hsp70Bb	0.30816	1	0.325085	724.385	1030.02
FBgn0083228	Frq2	0.305978	1	0.552433	1.6375	2.72781
FBgn0267751	asRNA:CR46082	0.304837	1	0.669428	1.25191	2.26475
FBgn0028949	CG15254	0.302783	1	0.46939	19.1942	30.1718
FBgn0013277	Hsp70Ba	0.301556	1	0.321243	541.386	767.763
FBti0018973	diver{}873	0.301183	1	0.433389	4.38608	6.72387
FBgn0040505	Alk	0.300796	1	0.836124	0.143278	0.29211
FBgn0038299	Spn88Eb	0.300723	1	0.861404	0.878386	1.82404
FBgn0082952	snoRNA:Me18S-A1061	0.29952	1	1.10207	7.21705	17.9356
FBgn0278599	asRNA:CR46269	0.299406	1	0.428265	16.5131	25.2246
FBgn0016122	Acer	0.299379	1	0.576002	1.81517	3.07435
FBgn0013279	Hsp70Bc	0.298758	1	0.317307	594.817	841.237
FBgn0032209	Hand	0.298707	1	0.622544	5.8337	10.2098
FBgn0262877	CG43232	0.296721	1	1.12926	0.649597	1.64871
FBgn0031692	TpnC25D	0.296043	1	0.505494	8.31886	13.4107
FBgn0038172	Adgf-D	0.294345	1	1.16096	0.283373	0.737195
FBgn0033446	CG1648	0.293932	1	0.408032	25.1663	37.906
FBgn0085407	Pvf3	0.291704	1	0.80912	0.241841	0.483604
FBgn0002891	PolZ1	0.291315	1	0.443473	2.98626	4.61029
FBgn0038420	CG10311	0.290529	1	0.546855	6.29222	10.4419
FBgn0053207	pxb	0.289862	1	0.784401	0.328026	0.644369
FBgn0028375	heix	0.289061	1	0.42735	7.84192	11.9716
FBgn0037974	CG12224	0.287935	1	0.485691	10.2415	16.2838
FBgn0035415	CG14966	0.286664	1	0.520448	14.1329	23.024
FBti0018971	diver{}782	0.283527	1	0.416555	4.34125	6.57789
FBti0019307	diver{}1223	0.282428	1	0.412361	4.55738	6.88527
FBgn0266204	lncRNA:CR44899	0.281674	1	2.16096	0.104995	0.666209
FBti0019467	diver{}1465	0.280543	1	0.410567	4.55366	6.87108
FBgn0005614	trpl	0.280443	1	1.09956	0.135022	0.335244
FBgn0015010	Ag5r	0.280174	1	0.341536	73.0289	105.035
FBgn0038761	CG17190	0.280157	1	0.62119	4.02152	7.03275
FBgn0005636	nvy	0.279954	1	0.813041	0.404611	0.811601
FBti0019387	diver{}1372	0.279393	1	0.409388	4.55738	6.87108
FBti0018972	diver{}839	0.278669	1	0.416257	4.05871	6.14857
FBgn0010226	GstS1	0.278601	1	0.384015	18.8558	27.9315
RR48316_transposable_element	diver{}RR48316	0.274611	1	0.406838	4.40833	6.63464
FBti0019129	diver{}317	0.274162	1	0.403039	4.64682	6.97512
FBgn0039914	mav	0.273844	1	0.547022	2.22203	3.68828
FBgn0013276	Hsp70Ab	0.273793	1	0.287312	1135.97	1573.53
FBti0020037	diver{}926	0.272532	1	0.411003	4.01399	6.0587
FBgn0038938	CG7084	0.269574	1	0.370645	12.3028	18.056
FBgn0051354	Hsp70Bbb	0.268804	1	0.285719	734.814	1016.72
FBti0020332	invader1{}1297	0.267406	1	0.600664	9.43614	16.2662
FBgn0262881	Mtkl	0.266008	1	1.96832	0.287111	1.4574
FBgn0030594	fiz	0.265332	1	0.330378	38.522	54.9779
FBgn0264863	asRNA:CR44054	0.264805	1	0.522996	4.46555	7.28874
FBgn0058469	lncRNA:CR40469	0.26302	1	0.383072	154.531	228.766
FBgn0028675	Sur	0.26289	1	0.500713	1.09123	1.75356
FBgn0032774	CG17549	0.26139	1	0.385486	25.7036	38.1153
FBgn0013275	Hsp70Aa	0.26044	1	0.275474	919.629	1263.44
FBgn0035113	pyx	0.259137	1	0.567221	1.15795	1.94974
FBgn0266599	Hsc70-4	0.259135	1	0.272663	996.993	1367.06
FBgn0086370	sra	0.258472	1	0.376479	14.462	21.3116
FBgn0037835	CG14687	0.257585	1	0.572335	6.05322	10.2292
FBgn0032516	Ing5	0.254421	1	0.493539	7.66178	12.251
FBgn0263106	DnaJ-1	0.253382	1	0.284624	233.965	323.481
FBgn0039789	CG9717	0.253377	1	0.440346	4.98198	7.67549
FBgn0267617	asRNA:CR45955	0.250878	1	0.577982	6.15562	10.4443
FBgn0033092	Rpp25	0.25036	1	0.539007	2.73368	4.51278
FBgn0259977	Tdc1	0.249541	1	0.398754	9.32796	13.9608
FBgn0040319	Gclc	0.247607	1	0.288995	65.3379	90.6108
FBgn0287588	CG46458	0.246047	1	0.681355	0.56302	1.02799
FBgn0265262	Vha68-1	0.241046	1	0.500216	2.53554	4.07354
FBgn0051106	CG31106	0.239934	1	0.503852	3.89991	6.28153
FBgn0038717	CG17751	0.238665	1	0.33412	31.9352	45.6969
FBgn0051274	CG31274	0.237206	1	0.531214	3.7246	6.11557
FBgn0065059	snoRNA:660	0.237176	1	0.383146	232.825	344.705
FBgn0031936	CG13794	0.237003	1	1.20278	0.180397	0.486472
FBgn0034493	CG8908	0.236562	1	0.64823	0.497216	0.886782
FBgn0034479	CG8654	0.235226	1	0.654004	0.769471	1.37802
FBgn0001122	Galphao	0.23466	1	0.353129	5.34744	7.75354
FBti0019822	copia{}466	0.234033	1	0.270215	73.6402	100.803
FBgn0261341	verm	0.230949	1	0.715164	0.752792	1.40847
FBgn0260486	Ziz	0.227765	1	0.388189	2.12351	3.15504
FBgn0260745	mfas	0.226891	1	0.317698	16.8059	23.7756
FBgn0262732	mbf1	0.226563	1	0.309572	39.6877	55.8311
FBgn0035666	Jon65Aii	0.225323	1	0.44699	11.3584	17.5824
FBti0059744	mdg3{}1683	0.223381	1	0.258788	37.2691	50.6139
FBgn0263456	nwk	0.222455	1	0.454998	1.52441	2.37301
FBgn0032685	CG10211	0.221655	1	0.798394	0.233519	0.464082
FBgn0015245	Hsp60A	0.220987	1	0.271685	77.7405	106.525
FBgn0020294	ko	0.220767	1	0.620396	0.577415	1.00985
FBgn0000566	Cth	0.22032	1	0.294656	60.1812	83.7888
FBgn0036262	CG6910	0.220221	1	0.778716	0.80962	1.5862
FBgn0039747	AdoR	0.219804	1	0.517108	1.45146	2.35998
FBgn0266632	asRNA:CR45139	0.217993	1	0.600386	1.60272	2.7636
FBgn0034490	CG9864	0.21592	1	0.285602	57.9237	80.141
FBgn0025682	scf	0.215321	1	0.569049	2.21398	3.73405
FBgn0263830	CG40486	0.215141	1	0.823929	1.11889	2.26581
FBgn0032084	CG13101	0.214462	1	0.890316	0.532157	1.13162
FBgn0028841	jhamt	0.214318	1	2.00896	0.0851966	0.459496
FBgn0050104	NT5E-2	0.214297	1	0.342259	14.3087	20.5914
FBgn0040959	Peritrophin-15a	0.213977	1	0.247792	1210.31	1631.2
FBgn0033710	CG17739	0.212735	1	0.631184	0.872167	1.53723
FBti0019568	copia{}49	0.212169	1	0.251424	62.9429	85.0453
FBgn0266740	asRNA:CR45213	0.212058	1	0.53536	3.39917	5.59855
FBgn0053653	Cadps	0.211484	1	0.474002	1.15817	1.82712
FBgn0001145	Gs2	0.209355	1	0.267928	64.8128	88.5799
FBgn0003380	Sh	0.209219	1	0.856109	0.0410953	0.0852224
FBgn0029723	Proc-R	0.208817	1	0.712606	0.435314	0.813292
FBgn0035144	Kah	0.20819	1	0.544569	1.39955	2.32019
FBti0020021	copia{}910	0.20815	1	0.247852	61.5939	83.0167
FBti0019348	flea{}1281	0.207973	1	0.259605	37.1145	50.4325
FBgn0040832	CG8012	0.206101	1	0.427438	11.2256	17.1424
FBgn0025641	DAAM	0.205881	1	0.410742	1.80204	2.71999
FBti0020078	S{}967	0.205826	1	0.827227	0.593782	1.20564
FBgn0026376	Rgl	0.205391	1	0.534007	0.75626	1.24446
FBgn0032322	CG16743	0.205345	1	0.469854	6.49748	10.221
FBgn0267465	asRNA:CR45815	0.204665	1	0.89793	0.809605	1.73192
RR48305_transposable_element	flea{}RR48305	0.20446	1	0.257706	34.9891	47.482
FBgn0035741	BBS1	0.204337	1	0.991039	0.287194	0.658825
FBti0018958	flea{}704	0.204276	1	0.257518	34.9936	47.482
FBgn0287828	Pkcdelta	0.204065	1	0.474504	0.779468	1.23016
FBgn0035518	CG15011	0.203803	1	0.435284	3.30953	5.08174
FBgn0040609	CG3348	0.203148	1	0.293665	106.937	148.785
FBgn0015336	CG15865	0.202592	1	0.303025	14.1629	19.8339
FBgn0085353	CG34324	0.201813	1	0.214963	2823.03	3719.13
FBti0019621	flea{}102	0.201527	1	0.250104	42.1472	56.8952
FBgn0000489	Pka-C3	0.201228	1	0.35421	6.64696	9.64554
FBgn0028496	CG30116	0.201227	1	0.469481	0.789527	1.24168
FBgn0039008	CG6972	0.200537	1	0.618009	1.9045	3.32595
FBgn0035192	galene	0.199476	1	0.646391	0.722352	1.28726
FBti0018960	flea{}771	0.198606	1	0.252209	34.5196	46.6667
FBti0019212	flea{}470	0.197895	1	0.251507	34.515	46.6378
FBti0018959	flea{}756	0.19764	1	0.2513	34.456	46.5513
FBgn0026319	Traf4	0.196903	1	0.461772	2.04092	3.1925
FBgn0002641	mal	0.196576	1	0.307036	12.4917	17.5424
FBgn0032399	CG6785	0.196523	1	0.882248	0.20672	0.437221
RR48302_transposable_element	flea{}RR48302	0.19554	1	0.251641	31.5203	42.5952
FBgn0039308	CG11889	0.195181	1	0.286541	20.0516	27.761
FBgn0039309	CG11891	0.195181	1	0.286541	20.0516	27.761
FBgn0266918	CG32486	0.194759	1	0.278949	29.586	40.746
FBgn0003741	tra	0.194553	1	0.421586	10.5521	16.0488
FBgn0026592	Fie	0.1941	1	0.80482	0.671336	1.34136
FBti0018961	flea{}810	0.194008	1	0.254636	31.7941	43.0546
FBti0020185	flea{}1074	0.193957	1	0.24535	37.6566	50.6661
FBgn0039529	CG5612	0.193472	1	0.570727	2.06247	3.48336
FBti0019207	flea{}423	0.191568	1	0.243979	36.2823	48.7706
FBgn0035933	CG13309	0.190577	1	0.301711	49.5932	69.388
FBgn0037979	GCC185	0.190081	1	0.304639	9.23211	12.9434
FBgn0028948	CG15253	0.189163	1	0.570608	3.22673	5.44948
FBti0019586	copia{}67	0.189007	1	0.227436	66.1953	87.9649
FBgn0032913	CG9259	0.188659	1	0.342294	13.0615	18.7978
FBti0018964	flea{}877	0.188007	1	0.237128	41.4049	55.3927
FBgn0259715	CG42369	0.187861	1	1.08696	0.310827	0.768136
FBgn0031902	Wnt6	0.187791	1	0.496567	1.67302	2.68183
FBgn0032612	CG13282	0.187789	1	0.545229	1.89624	3.14559
FBgn0024291	Sirt1	0.187301	1	0.264125	22.092	30.114
FBgn0001991	Ca-alpha1D	0.186924	1	0.45092	0.63453	0.985099
FBgn0035695	CG10226	0.18665	1	0.384911	2.56302	3.79975
FBti0019425	flea{}1415	0.18613	1	0.237496	37.8578	50.6601
FBgn0032297	CG17124	0.185058	1	0.459188	2.05678	3.2117
FBgn0003892	ptc	0.18449	1	0.411351	1.65579	2.50047
FBgn0030060	CG2004	0.18399	1	0.313534	14.3345	20.2215
FBti0020358	invader1{}1324	0.183577	1	0.605749	5.79473	10.034
FBti0020371	invader1{}1337	0.183577	1	0.605749	5.79473	10.034
FBgn0262169	magu	0.183531	1	0.412356	2.79192	4.21917
FBti0019522	flea{}3	0.182678	1	0.235618	35.5921	47.5663
FBgn0020653	Trxr-1	0.182478	1	0.220204	112.607	148.891
FBgn0038790	MtnC	0.1815	1	0.302491	124.844	174.771
FBgn0035968	Slc45-1	0.181035	1	0.394636	3.12993	4.67187
FBgn0000667	Actn	0.18101	1	0.281691	9.2335	12.7408
FBgn0011556	zetaTry	0.179988	1	0.301252	35.186	49.2151
FBti0019633	flea{}114	0.179679	1	0.240763	34.9021	46.811
FBgn0003067	Pepck1	0.17726	1	0.229305	74.657	99.3382
FBgn0266488	CG45087	0.17726	1	0.229305	74.657	99.3382
FBgn0051140	CG31140	0.176101	1	0.516059	0.512731	0.833312
FBgn0034871	CG3906	0.175987	1	0.214535	400.578	527.576
FBti0019073	flea{}148	0.175902	1	0.228078	36.7373	48.8408
FBgn0250732	gfzf	0.175157	1	0.318219	6.01087	8.50725
FBgn0267001	Ten-a	0.174933	1	0.579029	0.158178	0.268776
FBgn0034054	CG8366	0.173855	1	0.567388	1.94073	3.27064
FBgn0037975	CG3397	0.173855	1	0.567388	2.4067	4.05593
FBgn0000490	dpp	0.173844	1	0.378788	2.17407	3.2095
RR48341_transposable_element	copia{}RR48341	0.173288	1	0.212645	63.3016	83.2614
FBgn0267151	lncRNA:CR45591	0.173281	1	0.673612	4.88785	8.8851
FBgn0083972	CG34136	0.172567	1	1.43398	0.356082	1.15023
FBgn0263199	Galk	0.170977	1	0.288657	11.3034	15.6727
FBti0020031	copia{}920	0.17034	1	0.209186	63.8676	83.8047
FBgn0023537	CG17896	0.169814	1	0.230841	60.4694	80.5461
FBgn0003372	Sgs1	0.169316	1	2.33089	0.00578582	0.0587389
FBgn0038361	Uros2	0.169316	1	3.33089	0	0.238212
FBgn0052266	CG32266	0.169316	1	3.33089	0	0.4411
FBgn0263653	lncRNA:CR43644	0.169316	1	3.33089	0	0.387991
FBti0062375	INE-1{}4314	0.169316	1	2.33089	0.0589021	0.597986
FBti0215315	invader1{}6537	0.169316	1	2.33089	0.0544143	0.552425
FBgn0031888	Pvf2	0.168876	1	0.567178	1.32645	2.23519
FBgn0035241	CG12105	0.167818	1	0.82578	0.179036	0.363523
FBgn0032069	LManVI	0.16717	1	0.238771	30.9252	41.4201
FBgn0023529	CG2918	0.166609	1	0.215286	59.5378	78.4545
FBgn0030828	CG5162	0.166249	1	0.391377	6.09738	9.08096
FBgn0034051	Mlf	0.166133	1	0.254526	22.805	30.8798
FBgn0038136	CG8774	0.165762	1	0.21527	65.435	86.2243
FBgn0030593	CG9512	0.165691	1	0.34191	6.99717	10.0679
FBgn0039151	CG13607	0.165504	1	0.443973	2.70694	4.18252
FBti0018963	flea{}876	0.165391	1	0.218742	35.2512	46.5629
FBti0020108	copia{}997	0.16527	1	0.206169	58.853	77.0635
FBgn0001992	Cyp303a1	0.164099	1	0.403821	2.94388	4.42267
FBgn0086681	Mst36Fa	0.16398	1	2.06785	0.0417298	0.247129
FBgn0030357	Sclp	0.16256	1	0.303568	11.8563	16.6107
FBgn0267468	asRNA:CR45818	0.162294	1	0.351765	31.9629	46.3068
FBgn0035152	CG3386	0.161911	1	0.446808	3.20983	4.9695
FBgn0035091	CG3829	0.161025	1	0.387412	2.88975	4.29194
FBgn0003074	Pgi	0.159988	1	0.222992	51.5887	68.3441
FBgn0032066	LManIII	0.159908	1	0.338342	4.74517	6.81074
FBgn0035243	CG13926	0.158421	1	0.434725	8.40498	12.9032
RR48532_transposable_element	copia{}RR48532	0.156868	1	0.198113	58.0543	75.5943
FBgn0085428	Nox	0.15653	1	0.446672	0.836291	1.29467
FBgn0035287	CG13937	0.153989	1	0.547319	1.4398	2.39269
FBgn0026077	Gasp	0.153563	1	0.415184	2.91134	4.40884
FBgn0030482	CG1673	0.153406	1	0.300044	9.07786	12.6871
FBgn0031857	LUBEL	0.152635	1	0.491113	0.40302	0.643712
FBgn0033873	CG6337	0.151821	1	0.342411	9.47088	13.6323
FBti0019405	copia{}1391	0.151019	1	0.188134	71.9182	93.0012
FBgn0019662	qm	0.149149	1	0.255047	17.4618	23.6535
FBgn0038485	CG5255	0.148104	1	1.16096	0.375066	0.983667
FBgn0063383	snoRNA:U29:54Ec	0.148104	1	1.16096	3.89557	10.2167
FBgn0050043	CG30043	0.147476	1	0.287148	8.18651	11.3393
FBgn0037607	CG8036	0.147316	1	0.195941	78.2758	101.772
FBgn0032144	CG17633	0.146995	1	0.169222	769.689	982.362
FBgn0034075	Asph	0.145795	1	0.343258	2.97426	4.28372
FBgn0267464	asRNA:CR45814	0.145344	1	0.447527	7.18639	11.1326
FBgn0054043	CG34043	0.145	1	0.267311	27.0076	36.897
FBgn0266456	CG45081	0.144747	1	0.45292	7.40929	11.5215
FBgn0017581	Lk6	0.14461	1	0.175623	78.2381	100.3
FBgn0033627	CG13204	0.144025	1	0.994954	0.229688	0.529965
FBgn0010497	dmGlut	0.143973	1	0.210945	46.4899	61.077
FBti0019077	flea{}152	0.143922	1	0.238811	17.1634	22.9889
FBgn0051789	CG31789	0.143576	1	1.04849	0.624786	1.50228
FBgn0031251	CG4213	0.14327	1	0.505494	0.777943	1.25528
FBgn0052813	CG32813	0.142864	1	0.211191	20.6304	27.1082
FBti0018968	copia{}837	0.140554	1	0.178308	69.6978	89.5181
FBgn0001229	Hsp67Bc	0.140247	1	0.540378	2.82491	4.67211
FBgn0263260	sel	0.140242	1	0.25176	39.6106	53.5339
FBgn0030928	CG15044	0.139811	1	0.219443	96.7542	127.864
FBgn0267910	lncRNA:CR34335	0.139303	1	0.237432	144.151	192.894
FBgn0262107	asRNA:CR42860	0.138616	1	0.635644	1.18885	2.10421
FBgn0037560	CR18228	0.138615	1	0.261433	33.1982	45.1699
FBgn0037718	P58IPK	0.138182	1	0.214984	38.626	50.8881
FBgn0051999	CG31999	0.13755	1	0.293701	5.53294	7.69888
FBgn0086708	stv	0.137549	1	0.170641	127.677	163.116
FBgn0027866	CG9776	0.135292	1	0.226516	14.1899	18.8447
FBgn0036824	CG3902	0.132473	1	0.233457	31.0439	41.4266
FBgn0030999	Mur18B	0.131707	1	0.157681	473.071	598.974
FBgn0284436	CCT8	0.131644	1	0.206314	47.7245	62.4982
FBgn0026314	Ugt35B1	0.131149	1	0.300392	10.2242	14.293
FBgn0003206	Ras64B	0.12888	1	0.288923	11.8502	16.4346
FBti0062757	gtwin{}4696	0.128291	1	2.16096	0.0292438	0.204111
FBgn0030884	CG6847	0.12809	1	0.416221	1.34982	2.04584
FBgn0025620	CG13360	0.127982	1	0.240682	24.5791	32.9646
FBgn0283437	PPO1	0.127543	1	0.429332	2.1896	3.34928
FBgn0265590	lncRNA:CR44417	0.127302	1	0.490465	4.15277	6.63109
FBgn0052024	CG32024	0.126628	1	0.399575	8.52027	12.7641
FBgn0036503	CG13454	0.126056	1	0.576002	4.14338	7.02919
FBgn0038930	BomT3	0.12599	1	0.767622	1.49577	2.91347
FBgn0039778	Jon99Fi	0.125437	1	0.145592	1365.9	1714.99
FBgn0037923	CG6813	0.12521	1	1.0785	0.280114	0.690033
RR48347_transposable_element	copia{}RR48347	0.124961	1	0.161217	76.103	96.5936
FBgn0034945	CG10904	0.124554	1	0.408005	5.46787	8.23991
FBgn0046763	peg	0.12444	1	0.494701	1.71346	2.74427
FBgn0262139	trh	0.123498	1	0.793232	0.161997	0.321545
FBgn0025525	bab2	0.122518	1	0.225548	9.20551	12.2171
FBti0215320	mdg1{}6543	0.122446	1	0.583907	0.279883	0.477518
RR48386_transposable_element	mdg1{}RR48386	0.122446	1	0.583907	0.279579	0.476999
FBgn0010531	Ccs	0.121554	1	0.300622	15.6259	21.8482
FBgn0261573	CoRest	0.121396	1	0.255715	4.80404	6.51062
FBgn0029820	CG16721	0.12122	1	0.188517	41.7422	53.9936
FBgn0036450	Tdrd3	0.120678	1	0.27745	7.59783	10.4536
FBgn0035558	CG11357	0.119673	1	0.291605	5.24459	7.2872
FBgn0086691	UK114	0.118766	1	0.374311	11.9515	17.5916
FBgn0040942	CG12643	0.11824	1	0.273119	19.9945	27.427
FBgn0037327	PEK	0.118204	1	0.199136	15.9129	20.7355
FBgn0002868	MtnA	0.117795	1	0.184897	161.97	208.982
FBgn0030932	Ggt-1	0.116784	1	0.261331	9.91993	13.4965
FBgn0260747	Chchd2	0.116775	1	0.166508	161.041	205.152
FBgn0038349	AOX3	0.116115	1	0.157555	65.7967	83.3006
FBgn0039297	CG11852	0.116053	1	0.475475	3.38983	5.35641
FBgn0039325	CG10560	0.115806	1	0.2957	11.0843	15.4453
FBgn0013949	Elal	0.115765	1	0.986935	0.224793	0.5162
FBgn0038766	CG4854	0.115765	1	0.986935	0.393389	0.903351
FBgn0032455	Pih1D1	0.115584	1	0.267769	4.87385	6.66082
FBgn0035153	ebd1	0.113733	1	0.276851	7.96799	10.9584
FBgn0037130	Syn1	0.111731	1	0.356168	2.14428	3.11653
FBgn0034636	twz	0.11154	1	1.04232	0.149156	0.357534
FBgn0039087	Ugt303B2	0.111052	1	0.414305	2.74593	4.15658
FBgn0039801	Npc2h	0.110906	1	1.38336	0.309599	0.964363
FBgn0037506	Mics1	0.110409	1	1.9265	0.0641066	0.325412
FBti0215385	opus{}6613	0.110409	1	1.9265	0.0120095	0.0609612
RR48408_transposable_element	opus{}RR48408	0.110409	1	1.9265	0.0120063	0.0609452
FBgn0035978	UGP	0.110343	1	0.207811	17.6885	23.1884
FBti0018962	flea{}875	0.109684	1	0.216572	23.1899	30.5856
FBti0059671	mdg1{}1610	0.10906	1	0.608423	0.238815	0.414718
FBgn0040687	CG14645	0.108885	1	0.130106	2825.29	3509.49
FBgn0036846	MESR6	0.108846	1	0.296954	7.73284	10.7848
FBgn0267228	lncRNA:CR45668	0.107712	1	0.230598	18.1411	24.1607
FBgn0037236	Skp2	0.107686	1	0.128729	487.552	605.045
FBgn0014469	Cyp4e2	0.106997	1	0.222803	19.7939	26.2198
FBgn0034976	CG4049	0.106934	1	0.312397	1.88737	2.66072
FBgn0259677	CG42346	0.106906	1	0.757067	0.104835	0.202725
FBti0215303	gypsy{}6525	0.106906	1	0.757067	0.130523	0.2524
FBgn0030091	CG7065	0.106573	1	0.311269	2.7262	3.84024
FBgn0036364	CG14109	0.106245	1	0.547147	2.41076	4.0077
FBgn0032382	Mal-B2	0.106062	1	0.475073	1.4431	2.27982
FBgn0036305	CG10984	0.105602	1	0.269931	7.27915	9.96307
FBgn0085425	CG34396	0.105133	1	0.620396	0.367112	0.643038
FBgn0267996	asRNA:CR46263	0.105133	1	0.620396	0.891557	1.56166
FBgn0036005	pall	0.104294	1	0.275539	13.9663	19.1906
FBgn0031533	CG2772	0.103226	1	0.282722	11.427	15.78
FBgn0027581	CG6191	0.10257	1	0.159121	43.0168	54.5197
FBgn0033913	CG8468	0.102155	1	0.247201	5.98901	8.06881
FBgn0027539	lili	0.101272	1	0.287267	5.02126	6.95605
FBgn0250819	CG33521	0.101141	1	0.255152	6.7438	9.13606
FBgn0050035	Tret1-1	0.10102	1	0.226301	9.49372	12.6063
FBgn0022768	Pp2C1	0.0999778	1	0.223276	5.83532	7.73225
FBgn0011290	Taf12	0.0995222	1	0.286886	11.3529	15.7233
FBgn0266489	CG45088	0.099508	1	0.157517	44.545	56.3939
FBgn0040735	BomT2	0.0988615	1	0.89793	1.55145	3.33186
FBti0019469	copia{}1467	0.0977343	1	0.128207	109.083	135.322
FBgn0010453	Wnt4	0.0972216	1	0.675537	0.37332	0.680482
FBgn0013773	Cyp6a22	0.0972089	1	0.407125	2.25901	3.40258
FBgn0030049	Trf4-1	0.0970089	1	0.210152	5.30254	6.96258
FBgn0053558	mim	0.0969784	1	0.205289	4.97799	6.51441
FBgn0039271	CG11839	0.0969393	1	0.58034	2.24166	3.81609
FBgn0038912	CG6656	0.0968253	1	0.478704	2.03048	3.21621
FBgn0011573	Cdc37	0.0964253	1	0.208008	25.2373	33.0889
FBgn0052633	CG32633	0.0958812	1	0.178409	52.1312	66.9609
FBgn0035189	CG9119	0.0935175	1	0.19382	41.7293	54.1759
FBgn0039311	CG10513	0.0932313	1	0.244516	16.0718	21.6129
FBgn0051636	CG31636	0.0928663	1	0.365034	4.11284	6.01516
FBgn0010225	Gel	0.0923264	1	0.204393	11.955	15.6351
RR48401_transposable_element	diver{}RR48401	0.091609	1	0.567589	0.315151	0.531678
FBgn0036731	CG6333	0.0915233	1	1.21159	0.139288	0.380715
FBgn0250869	CG42240	0.0909384	1	0.129665	158.724	197.102
FBgn0031523	CG15408	0.0907565	1	0.26986	9.85716	13.4912
FBgn0038315	CG14866	0.0895456	1	0.877171	0.3508	0.741958
FBgn0263132	Cht6	0.0889236	1	1.59392	0.0126927	0.0465326
FBgn0037877	CG6689	0.0887286	1	0.305656	5.43516	7.62659
FBgn0052278	CG32278	0.0880501	1	0.250058	22.4754	30.3409
FBgn0038774	CG5023	0.0880333	1	0.249851	24.1285	32.5679
FBgn0267792	rgr	0.0875352	1	0.291361	2.78405	3.86789
FBgn0026061	Mipp1	0.0875161	1	0.163957	42.3536	53.8594
FBti0215302	gypsy{}6524	0.0868638	1	0.745927	0.128042	0.245715
FBgn0039465	Tsp97E	0.0867009	1	0.306752	3.8249	5.37121
FBgn0034291	CG5770	0.0861841	1	0.135163	238.008	296.684
FBti0215325	opus{}6548	0.0858131	1	1.82393	0.0150059	0.0685544
RR48319_transposable_element	opus{}RR48319	0.0858131	1	1.82393	0.0150138	0.0685904
FBti0019117	copia{}302	0.084492	1	0.121814	72.8352	89.9551
FBgn0053556	form3	0.0844547	1	0.297086	1.72004	2.39921
FBti0019364	copia{}1349	0.084433	1	0.117576	92.5043	113.912
FBgn0028708	Mst85C	0.0841587	1	0.358111	4.35835	6.34364
FBgn0265101	Sgt1	0.0840217	1	0.185234	45.9186	59.2609
FBgn0038718	CG17752	0.0837715	1	0.209736	18.5789	24.3883
FBgn0033405	CG13954	0.0828164	1	0.590357	0.219636	0.376653
FBgn0262035	CG42846	0.0824439	1	0.5061	4.45734	7.19916
FBgn0039777	Jon99Fii	0.0823762	1	0.0985525	2202.92	2677.2
FBgn0031974	CG12560	0.0816894	1	0.229844	22.9918	30.6055
FBgn0030003	CG2116	0.0813643	1	0.245095	9.44524	12.7069
FBgn0035484	CG11594	0.0813524	1	0.236628	7.17592	9.59731
FBgn0034363	CG5327	0.0810595	1	1.6349	0.0855955	0.325869
FBti0102118	TART-C{}6275	0.0810595	1	1.6349	0.184866	0.703797
FBgn0003076	Pgm1	0.080898	1	0.167721	36.9657	47.1307
FBgn0025837	CG17636	0.0797094	1	0.247014	8.75546	11.7947
FBgn0039154	Npc2f	0.0794377	1	0.156412	122.23	154.625
FBgn0030615	Cyp4s3	0.0792533	1	0.352967	2.79682	4.05627
FBgn0259735	mtgo	0.0778626	1	0.14526	10.8236	13.5867
FBgn0037000	ZnT77C	0.0767344	1	0.231804	8.2278	10.9674
FBti0019146	opus{}336	0.0766772	1	1.74593	0.0180308	0.0762717
FBgn0034715	Oatp58Db	0.0762517	1	0.206802	14.2154	18.6225
FBgn0030086	CCT2	0.0752643	1	0.141732	55.3194	69.2719
FBgn0287423	Nplp2	0.0744714	1	0.361367	9.51626	13.8831
FBgn0025571	SF1	0.0742355	1	0.201257	10.1051	13.1871
FBgn0040069	vanin-like	0.0739202	1	0.118187	143.095	176.286
FBgn0000499	dsh	0.0737283	1	0.22822	7.40103	9.8408
FBgn0027329	CCT6	0.0736532	1	0.136751	67.7899	84.5951
FBgn0027560	Tps1	0.073579	1	0.154652	26.8848	33.9685
FBgn0020907	Scp2	0.0735301	1	0.176612	37.5497	48.1714
FBgn0032331	CG14913	0.0734998	1	0.0785019	0.226409	0.270418
FBti0019737	HMS-Beagle2{}265	0.0734998	1	0.0785019	0.0524599	0.0626569
FBti0020153	Stalker2{}1042	0.0734998	1	0.0785019	0.0492106	0.0587761
RR43483_transposable_element	HMS-Beagle2265	0.0734998	1	0.0785019	0.0524599	0.0626569
FBgn0267376	SelR	0.0733099	1	0.206193	9.18993	12.034
FBgn0265191	Gyg	0.0729205	1	0.234878	4.62054	6.1722
FBgn0010877	l(3)05822	0.0728641	1	0.189915	10.5306	13.6346
FBgn0052190	NUCB1	0.0713384	1	0.116307	117.413	144.459
FBgn0024909	Taf7	0.071206	1	0.291361	4.47781	6.2212
FBgn0037996	CG4830	0.0704725	1	0.332445	3.78239	5.40774
FBgn0003512	Sry-delta	0.0702855	1	0.257705	9.15047	12.4188
FBgn0034512	Bbd	0.0701595	1	0.166289	36.3423	46.29
FBgn0039882	Rift	0.0688737	1	0.190167	16.0444	20.7774
FBgn0035620	Alp9	0.0686021	1	0.101797	253.678	308.988
FBgn0031855	meng	0.0684861	1	0.554109	0.688475	1.15072
FBgn0037918	CG6791	0.0683788	1	0.242758	3.69176	4.95861
FBgn0260741	CG3281	0.0679592	1	0.397316	2.32206	3.47407
FBgn0035216	CG9168	0.0678533	1	0.0735012	0.184399	0.219382
FBgn0035491	Dpy-30L2	0.0678533	1	0.0735012	0.622937	0.741115
FBgn0263460	snoRNA:CG31191-a	0.0678533	1	0.0735012	2.48751	2.95942
FBgn0026439	Eaat1	0.0667141	1	0.297815	2.91955	4.07455
FBgn0000064	Ald1	0.0659745	1	0.0949934	164.298	199.179
FBgn0039760	CG9682	0.065749	1	0.100367	266.168	323.88
FBgn0036862	Gbs-76A	0.0651337	1	0.458458	0.551005	0.860603
FBti0020158	mdg1{}1047	0.0650948	1	0.499133	0.324719	0.521963
FBti0019088	Idefix{}170	0.0649104	1	0.693838	0.140904	0.260442
FBgn0263029	CG43324	0.0645831	1	0.369551	6.86233	10.0692
FBgn0001220	Hsc70-5	0.0642469	1	0.117325	63.5172	78.203
FBgn0039049	CG6726	0.0639555	1	0.129558	40.0153	49.6867
FBgn0035205	Ctr9	0.0635257	1	0.155063	16.0002	20.2217
FBgn0265045	Strn-Mlck	0.0634801	1	0.207357	0.74627	0.978014
FBgn0030341	p24-1	0.0633969	1	0.198197	18.1379	23.6197
RR48374_transposable_element	micropia{}RR48374	0.0629208	1	1.0005	0.0750542	0.174617
FBgn0035638	Tektin-C	0.061427	1	0.0678546	0.20903	0.247581
FBgn0050398	CG30398	0.061427	1	0.0678546	0.333149	0.394589
FBgn0259963	Sfp33A2	0.061427	1	0.0678546	1.01724	1.20484
FBgn0261636	lncRNA:CR42719	0.061427	1	0.0678546	0.363146	0.430119
FBti0062001	INE-1{}3940	0.061427	1	0.0678546	1.60192	1.89735
FBti0062535	INE-1{}4474	0.061427	1	0.0678546	3.39416	4.02012
FBti0064271	INE-1{}6210	0.061427	1	0.0678546	0.717176	0.84944
FBgn0014007	Ptp69D	0.0612944	1	0.207507	4.58141	6.00474
FBgn0031637	mxt	0.0610342	1	0.132694	24.7232	30.7654
FBti0059691	jockey{}1630	0.0609678	1	0.255165	0.933444	1.26463
FBgn0032479	CG16974	0.0601778	1	0.119603	26.765	33.0053
FBti0019193	copia{}399	0.0593881	1	0.0947393	81.9723	99.3576
FBgn0051259	CG31259	0.0588618	1	0.187417	12.5215	16.1843
FBgn0035283	CG12024	0.0584555	1	0.30477	4.41526	6.19204
FBgn0037782	Npc2d	0.0580451	1	0.225978	26.9684	35.8032
FBgn0039050	CG17110	0.0573264	1	0.122812	38.3783	47.4317
FBgn0038744	CG4733	0.0572285	1	0.318985	1.93414	2.7395
FBgn0023477	Taldo	0.0570717	1	0.138755	69.6883	87.0849
FBgn0004611	Plc21C	0.0565514	1	0.231641	2.1049	2.80547
FBgn0029867	CG3847	0.0560552	1	0.180932	15.3574	19.7607
FBgn0033397	Cyp4p3	0.0551717	1	0.202865	13.9427	18.2156
FBgn0004876	cdi	0.0548	1	0.113102	23.6069	28.9801
FBgn0039927	CG11155	0.0544619	1	0.222288	2.78594	3.68915
FBgn0037976	Tk	0.0542208	1	0.141138	42.3384	52.995
FBgn0085480	CG34451	0.0540475	1	0.0614284	0.21302	0.251019
FBti0019500	1360{}1536	0.0540475	1	0.0614284	0.287989	0.339361
FBti0020149	BS{}1038	0.0540475	1	0.0614284	0.0625158	0.0736675
FBgn0051956	Pgant4	0.0532765	1	0.193869	10.1194	13.1383
FBgn0031971	Sirup	0.0530857	1	0.316242	9.65086	13.6435
FBgn0266369	Mtp	0.0523687	1	0.335117	2.0592	2.94972
FBgn0005585	Calr	0.0523467	1	0.0848974	297.702	358.387
FBgn0035356	CG16986	0.0520739	1	0.11183	190.797	234.017
FBgn0024234	gbb	0.0520068	1	0.203681	13.0672	17.0814
FBgn0067905	Dso2	0.0517301	1	0.788995	3.2795	6.50276
FBgn0031522	CG3285	0.0512602	1	0.224074	10.327	13.6921
FBgn0085249	CG34220	0.0509798	1	0.0599386	2784.95	3295.16
FBgn0043841	vir-1	0.0502612	1	0.144908	27.2888	34.2468
FBgn0021872	Xbp1	0.0501308	1	0.0812129	255.918	307.3
FBgn0014163	fax	0.0484748	1	0.169387	8.42422	10.7532
FBti0019344	Rt1a{}1276	0.0483089	1	0.733543	0.167752	0.319322
FBgn0032798	CG10132	0.0481641	1	0.497392	0.478056	0.767617
FBti0020410	rooA{}1496	0.0479529	1	0.357721	0.737881	1.07384
FBgn0260004	Snmp1	0.0479198	1	0.33398	2.58611	3.70161
FBgn0037624	CG8223	0.0473906	1	0.173105	14.3941	18.4209
FBgn0035619	Alp10	0.0468183	1	0.0802703	270.707	324.846
FBgn0020513	Paics	0.0466722	1	0.260905	4.23919	5.76634
FBgn0001248	Idh	0.0465543	1	0.076161	248.68	297.566
FBgn0031950	Herp	0.0461087	1	0.0976733	77.3644	93.963
FBgn0052647	CG32647	0.0455811	1	0.392911	0.650905	0.97093
FBgn0002735	E(spl)mgamma-HLH	0.0454855	1	0.0540488	0.326127	0.382028
FBgn0033499	CG12914	0.0454855	1	0.0540488	0.232839	0.272749
FBgn0082934	snoRNA:Me28S-G1083b	0.0454855	1	0.0540488	3.57954	4.19311
FBgn0263002	CR43310	0.0454855	1	0.0540488	0.822997	0.964066
FBgn0264745	CR44003	0.0454855	1	0.0540488	0.173846	0.203644
FBgn0287632	CG46492	0.0454855	1	0.0540488	0.248829	0.291481
FBti0019625	Stalker2{}106	0.0454855	1	0.0540488	0.0407603	0.047747
FBti0020155	1360{}1044	0.0454855	1	0.0540488	0.269114	0.315243
FBti0062911	GATE{}4850	0.0454855	1	0.0540488	0.263622	0.308809
FBti0064214	INE-1{}6153	0.0454855	1	0.0540488	1.21266	1.42052
FBgn0010315	CycD	0.0454491	1	0.245777	5.06831	6.82199
FBgn0034534	maf-S	0.045255	1	0.171102	50.1302	64.0655
FBgn0003943	Ubi-p63E	0.0446794	1	0.0552286	1530.61	1805.11
FBgn0037625	CG11768	0.0441972	1	0.166731	4.59104	5.8495
FBgn0083971	CG34135	0.0441972	1	0.166731	4.62455	5.8922
FBgn0036321	CG14120	0.0440077	1	0.0904133	58.2869	70.4371
FBgn0035934	TrpA1	0.0433434	1	0.297286	1.44579	2.01712
FBgn0263278	Fic	0.0431851	1	0.223248	8.09065	10.7209
FBgn0004228	mex1	0.0428493	1	0.0851539	242.432	291.903
FBgn0051076	CG31076	0.0426909	1	0.278728	14.3813	19.8065
FBgn0033356	CG8229	0.0412942	1	0.15229	18.3192	23.108
FBgn0261270	Sps1	0.0412551	1	0.191186	12.0023	15.554
FBgn0035607	CG4835	0.0410187	1	0.116491	24.5856	30.2525
FBgn0004903	Rb97D	0.0407254	1	0.18299	7.67828	9.89397
FBgn0015520	nonA-l	0.0405651	1	0.447268	0.958799	1.48602
FBgn0052365	CG32365	0.0402307	1	0.560895	0.588551	0.988835
FBgn0034031	CG12963	0.039769	1	0.0995927	40.077	48.7403
FBgn0003002	opa	0.0392182	1	0.938572	0.155522	0.345383
FBgn0038541	TyrRII	0.0391468	1	0.710303	0.20645	0.386436
FBgn0030777	CG9672	0.0388544	1	0.0995134	175.917	213.932
FBgn0015622	Cnx99A	0.0387642	1	0.0907519	69.8785	84.4647
FBgn0025726	unc-13	0.0385696	1	0.122109	3.31008	4.08892
FBgn0037654	CG11983	0.0381673	1	1.11205	0.176479	0.447912
FBgn0039769	CG15534	0.0380632	1	0.25089	5.07984	6.86192
FBgn0034590	Magi	0.0377909	1	0.228512	2.6556	3.53183
FBgn0063379	snoRNA:U31:54Ec	0.0377335	1	1.06785	5.11657	12.5532
FBgn0031673	CG31650	0.0376995	1	0.228731	6.81432	9.06412
FBgn0047135	CG32276	0.0374973	1	0.111672	110.096	135.02
FBgn0036952	CG6933	0.0374229	1	0.153238	27.1987	34.3314
FBgn0033153	Gadd45	0.0373067	1	0.1687	19.8883	25.3746
FBgn0000414	Dab	0.0369545	1	0.211934	1.78	2.34021
FBgn0034885	Eglp4	0.0368616	1	0.131643	32.102	39.9184
FBgn0266180	lncRNA:CR44886	0.0363749	1	1.96832	0.321887	1.77009
FBgn0000576	ems	0.0354318	1	0.0454868	0.110673	0.128743
FBgn0015574	alpha-Est6	0.0354318	1	0.0454868	0.149373	0.173761
FBgn0032492	Prosalpha6T	0.0354318	1	0.0454868	0.268871	0.31277
FBgn0033388	CG8046	0.0354318	1	0.0454868	0.117956	0.137215
FBgn0034671	CG13494	0.0354318	1	0.0454868	0.454053	0.528188
FBgn0037107	CG7166	0.0354318	1	0.0454868	0.0791252	0.0920443
FBgn0264598	PsGEF	0.0354318	1	0.0454868	0.0193555	0.0225157
FBti0018875	BS{}707	0.0354318	1	0.0454868	0.0534805	0.0622125
FBti0019582	412{}63	0.0354318	1	0.0454868	0.0720567	0.0838217
FBti0019770	1360{}389	0.0354318	1	0.0454868	0.248188	0.288711
FBti0020176	mdg3{}1065	0.0354318	1	0.0454868	0.993652	1.15589
FBti0215347	Rt1a{}6575	0.0354318	1	0.0454868	0.0538586	0.0626523
FBgn0004893	bowl	0.034385	1	0.1642	7.12853	9.06661
FBgn0052023	CG32023	0.0339555	1	0.20695	32.2133	42.2053
FBgn0031432	Cyp309a1	0.033788	1	0.121802	33.7488	41.6808
FBgn0052521	Mnr	0.0335636	1	0.240449	2.56386	3.43825
FBgn0002283	l(3)73Ah	0.0331903	1	0.258481	6.96689	9.46087
FBgn0001226	Hsp27	0.0329762	1	0.0757039	178.127	213.075
FBgn0030929	CG15043	0.0329506	1	0.0517014	1686.01	1983.53
FBgn0035020	CG13585	0.0329443	1	0.144916	39.5946	49.6904
FBgn0031589	Naprt	0.0320172	1	0.132937	14.705	18.3019
FBgn0037383	Sec20	0.0308728	1	0.289479	2.98946	4.14825
FBgn0029092	ced-6	0.0306449	1	0.20262	5.67191	7.40893
FBgn0019928	Ser8	0.0299997	1	0.126442	66.7914	82.7551
FBgn0030510	CG12177	0.0294051	1	0.165721	14.501	18.4629
FBgn0031322	CG5001	0.0293659	1	0.174435	11.6124	14.8748
FBgn0039670	CG7567	0.0287548	1	0.117564	86.1032	106.028
FBgn0033065	Cyp6w1	0.0283143	1	0.910986	0.200641	0.43649
FBgn0051343	CG31343	0.0272627	1	0.0507418	323.319	380.12
FBgn0011754	PhKgamma	0.0270939	1	0.108084	24.2391	29.6527
FBgn0036761	MED19	0.0265376	1	0.192829	9.92848	12.8812
FBgn0015019	CCT3	0.0263075	1	0.0870604	66.1552	79.7597
FBti0019142	jockey{}332	0.0257979	1	0.352693	1.53984	2.23325
FBgn0052645	CG32645	0.0247457	1	0.513845	0.529835	0.860968
FBgn0265512	mlt	0.0247272	1	0.0911813	39.6308	47.9173
FBgn0030882	Gss1	0.0243265	1	0.0865819	48.0675	57.9331
FBgn0052495	Gss2	0.0241809	1	0.0864794	48.0031	57.8513
FBgn0032156	CG13124	0.0241578	1	0.0907965	35.5628	42.9873
FBgn0044324	Chro	0.0241192	1	0.146571	8.09513	10.1709
FBgn0283494	Ak2	0.0239895	1	0.104527	76.0512	92.8074
FBgn0288846	unc-45	0.0239036	1	0.127388	12.2037	15.1304
FBti0019320	jockey{}1238	0.0238394	1	0.227094	2.42343	3.21991
FBgn0036505	CG7945	0.0235501	1	0.122996	29.7798	36.8094
FBgn0013467	igl	0.0234591	1	0.0354332	0.0868673	0.100215
FBgn0032221	Schip1	0.0234591	1	0.0354332	0.121858	0.140583
FBgn0033985	CG10257	0.0234591	1	0.0354332	0.182566	0.21062
FBgn0035398	Cht7	0.0234591	1	0.0354332	0.0635957	0.0733679
FBgn0036890	CG9368	0.0234591	1	0.0354332	0.103753	0.119696
FBgn0039816	CG11317	0.0234591	1	0.0354332	0.139354	0.160767
FBgn0051627	CG31627	0.0234591	1	0.0354332	0.278707	0.321533
FBgn0052111	lncRNA:CR32111	0.0234591	1	0.0354332	0.0482152	0.0556239
FBgn0052204	CG32204	0.0234591	1	0.0354332	0.0841064	0.0970302
FBgn0082978	snoRNA:Psi28S-3091b	0.0234591	1	0.0354332	1.89018	2.18063
FBti0019646	Stalker{}174	0.0234591	1	0.0354332	0.0346464	0.0399701
FBti0060097	invader1{}2036	0.0234591	1	0.0354332	0.95225	1.09857
FBgn0051663	CG31663	0.022973	1	0.136884	10.4022	12.9821
FBti0062662	TART-A{}4601	0.0228822	1	0.991039	1.25734	2.90962
FBgn0001285	Jon44E	0.0228043	1	0.327385	3.72993	5.31467
FBgn0001189	hfw	0.0225264	1	0.131389	14.4511	17.9665
FBgn0051712	CG31712	0.0220149	1	0.180179	6.4677	8.31785
FBgn0039844	CG1607	0.0219741	1	0.285719	2.21863	3.07062
FBgn0032478	Rsph1	0.0218708	1	0.287677	5.50524	7.62977
FBgn0263493	CR43482	0.0216792	1	0.103889	220.879	269.425
FBgn0033062	Ars2	0.0208766	1	0.116805	14.7746	18.1839
FBgn0011566	Smyd3	0.0202648	1	0.26205	4.81205	6.55103
FBgn0002945	nkd	0.0199884	1	0.246046	1.92783	2.59543
FBgn0028540	CG9008	0.0196577	1	0.144113	15.2395	19.1146
FBgn0037138	P5CDh1	0.0196059	1	0.24722	3.17962	4.28421
FBgn0035779	CG8562	0.0193688	1	0.104857	48.4665	59.1585
FBgn0043069	MESK4	0.0192224	1	0.267879	5.3756	7.34803
FBgn0052685	ZAP3	0.0190643	1	0.105718	10.6265	12.9785
FBgn0028516	ZnT35C	0.0184466	1	0.175101	9.73668	12.4779
FBgn0038365	CG9593	0.0182105	1	0.88533	0.395896	0.844949
FBgn0036926	CG7646	0.0179779	1	0.608423	0.727663	1.26543
FBti0019570	jockey{}51	0.0179632	1	0.216459	2.55047	3.36376
FBgn0003175	px	0.0179065	1	0.0945136	8.36023	10.1316
FBgn0035691	CG7386	0.0173474	1	0.564861	0.650937	1.09711
FBgn0030575	CG5321	0.0171293	1	0.378195	2.04145	3.01429
RR48391_transposable_element	gypsy{}RR48391	0.0170448	1	0.650769	0.140904	0.252667
FBgn0032815	CG10462	0.0164767	1	0.145947	9.39329	11.7968
FBgn0015522	olf186-M	0.0160417	1	0.21325	7.43475	9.78371
FBgn0032717	CG10600	0.0155218	1	0.0698799	33.9983	40.5046
FBgn0036203	Muc68D	0.0150563	1	0.0292892	554.769	642.605
FBgn0034289	CG10910	0.0142553	1	0.025753	2052.75	2371.94
FBti0018987	jockey{}817	0.0140108	1	0.210292	2.6184	3.4386
FBgn0011708	Syx5	0.0139215	1	0.108145	31.7574	38.8516
FBgn0027532	CG7139	0.0136534	1	0.0978829	20.3872	24.7647
FBgn0259992	CG42489	0.0135094	1	0.273664	11.0797	15.2064
FBgn0039840	pHCl-2	0.0133057	1	0.0945972	20.9131	25.3457
FBgn0001128	Gpdh1	0.0132927	1	0.0686518	55.0903	65.5772
FBgn0034542	Fem-1	0.0126494	1	0.130665	13.0015	16.1561
FBgn0038734	Acsx4	0.0125828	1	0.156962	13.5052	17.0909
FBgn0038421	CG17931	0.0122791	1	0.146073	19.0827	23.9676
FBgn0263782	Hmgcr	0.0120677	1	0.135584	8.91893	11.1208
FBgn0250907	Cht10	0.0120139	1	0.686055	0.123988	0.228148
FBgn0032814	CG10366	0.011922	1	0.257566	3.99003	5.41508
FBgn0031488	Ccdc85	0.0118785	1	0.430151	0.81296	1.24512
FBgn0027339	jim	0.0117587	1	0.0925296	5.66746	6.85886
FBgn0025678	CaBP1	0.0116508	1	0.0808107	62.1973	74.6635
FBgn0035842	Setx	0.0115566	1	0.233508	1.80736	2.41213
FBgn0051121	CG31121	0.0113015	1	0.588385	0.366229	0.627826
FBgn0261599	RpS29	0.0112812	1	0.0478965	397.097	465.938
FBgn0036680	Cpr73D	0.0110738	1	0.322119	1.65182	2.34507
FBgn0036446	Mgat4a	0.0109385	1	0.226282	2.34883	3.11907
FBgn0030421	Agpat1	0.0109366	1	0.30425	1.45179	2.03551
FBgn0085443	spri	0.0106518	1	0.162438	2.02967	2.57833
FBgn0053258	CG33258	0.0104058	1	0.075454	130.154	155.662
FBgn0262357	CG43055	0.0103549	1	0.165591	35.3612	45.0185
FBgn0052767	CG32767	0.0101976	1	0.13722	2.7659	3.45266
FBgn0036144	GlcAT-P	0.0101463	1	0.227515	2.71377	3.60677
FBgn0039856	CG1774	0.0100346	1	0.125806	20.9126	25.8994
FBgn0050021	metro	0.00987066	1	0.50017	0.673626	1.0842
FBgn0053276	Urm1	0.00969038	1	0.420051	7.07247	10.7553
FBgn0031229	CG3436	0.00968364	1	0.187177	11.7166	15.1417
FBgn0027596	Kank	0.00935496	1	0.10714	7.40228	9.04954
FBgn0266889	asRNA:CR45350	0.0092496	1	0.079606	63.7463	76.4591
FBgn0036715	Cad74A	0.00895958	1	0.0234605	0.0337129	0.0385043
FBgn0037228	CG1092	0.00895958	1	0.0234605	0.153177	0.174947
FBgn0051617	His1:CG31617	0.00895958	1	0.0234605	0.223402	0.255152
FBgn0053810	His1:CG33810	0.00895958	1	0.0234605	0.223402	0.255152
FBgn0053813	His1:CG33813	0.00895958	1	0.0234605	0.223402	0.255152
FBgn0053816	His1:CG33816	0.00895958	1	0.0234605	0.223402	0.255152
FBgn0053819	His1:CG33819	0.00895958	1	0.0234605	0.223402	0.255152
FBgn0053822	His1:CG33822	0.00895958	1	0.0234605	0.223402	0.255152
FBgn0053825	His1:CG33825	0.00895958	1	0.0234605	0.223402	0.255152
FBgn0053828	His1:CG33828	0.00895958	1	0.0234605	0.223402	0.255152
FBgn0053831	His1:CG33831	0.00895958	1	0.0234605	0.223402	0.255152
FBgn0063386	snoRNA:Me18S-A28a	0.00895958	1	0.0234605	3.41104	3.89583
FBgn0082938	snoRNA:Me28S-C2645a	0.00895958	1	0.0234605	3.0472	3.48028
FBgn0082961	snoRNA:Psi28S-3385b	0.00895958	1	0.0234605	1.63243	1.86443
FBgn0262607	CG43133	0.00895958	1	0.0234605	0.42244	0.482478
FBgn0285944	para	0.00895958	1	0.0234605	0.0140131	0.0160047
FBti0018912	F{}731	0.00895958	1	0.0234605	0.0486359	0.0555482
FBti0019996	roo{}850	0.00895958	1	0.0234605	0.0256153	0.0292559
FBti0020241	mariner2{}1130	0.00895958	1	0.0234605	0.205892	0.235154
FBti0060254	invader1{}2193	0.00895958	1	0.0234605	0.0328409	0.0375084
FBti0060363	invader6{}2302	0.00895958	1	0.0234605	0.0470344	0.053719
FBti0063977	INE-1{}5916	0.00895958	1	0.0234605	0.443767	0.506837
FBti0018990	jockey{}838	0.00869776	1	0.210492	2.50246	3.28681
FBgn0032670	CG5783	0.00868185	1	0.369206	3.83698	5.63004
FBti0018985	jockey{}765	0.00851404	1	0.210672	2.4659	3.23919
FBti0019733	jockey{}261	0.00836483	1	0.197664	2.82092	3.6722
FBgn0259748	CG42397	0.00804655	1	0.0434118	659.466	771.39
FBti0062337	rooA{}4276	0.00792827	1	1.576	0.0470126	0.171523
FBgn0003141	pr	0.00790053	1	0.194336	13.6315	17.7041
FBgn0015011	AhcyL2	0.00789221	1	0.216889	5.86149	7.73297
FBgn0267348	LanB2	0.00771518	1	0.152874	4.14123	5.22591
FBti0019548	mdg1{}29	0.00770292	1	0.451743	0.317028	0.493035
FBgn0034959	Xxylt	0.00719005	1	0.281058	4.00189	5.52088
FBgn0259917	CG42446	0.00681318	1	0.14711	24.4257	30.7004
FBgn0013981	His4r	0.00673822	1	0.0662603	188.861	224.44
FBgn0035024	CG11414	0.00665068	1	0.12739	11.387	14.1177
FBgn0051224	CG31224	0.0063822	1	0.107104	7.02913	8.59313
FBti0020417	rooA{}1506	0.00630399	1	0.288268	2.47021	3.42501
FBgn0034408	sano	0.00542265	1	0.441865	0.469027	0.724356
FBgn0267914	asRNA:CR46195	0.00542227	1	0.335838	5.72091	8.20039
FBti0019347	mdg1{}1280	0.00522485	1	0.482892	0.269966	0.429226
FBgn0265380	asRNA:CR44321	0.00510937	1	0.329301	8.3521	11.9173
FBgn0036179	CG7368	0.00494872	1	1.40197	0.0783745	0.248648
FBti0062383	Burdock{}4322	0.00475763	1	0.665437	0.368896	0.66877
FBgn0034716	Oatp58Dc	0.00465995	1	0.0825627	27.8064	33.4201
FBgn0035679	CG10467	0.00451826	1	0.0803744	59.6513	71.5854
FBgn0086558	Ubi-p5E	0.00433242	1	0.0161188	1633.1	1874.47
FBti0019218	jockey{}477	0.00413324	1	0.200425	2.62386	3.42224
FBgn0051019	CG31019	0.00408751	1	0.71896	0.403985	0.761677
FBgn0003435	sm	0.00388627	1	0.221718	0.637467	0.84383
FBgn0051266	CG31266	0.003677	1	0.143461	26.6975	33.4709
FBgn0031945	CG7191	0.00364034	1	0.178594	10.1682	13.0625
FBgn0037655	Kcmf1	0.00336019	1	0.0815655	28.9785	34.8047
FBti0019092	jockey{}277	0.00335936	1	0.196943	2.70724	3.52245
FBti0020307	HB{}1219	0.00313005	1	0.777635	0.40861	0.804626
FBgn0039229	Saf-B	0.00307644	1	0.10293	12.1709	14.8359
FBgn0263344	asRNA:CR43425	0.00251967	1	0.379144	0.945772	1.3975
FBgn0036023	CG18179	0.00228264	1	0.0882236	82.2481	99.2412
FBgn0030262	Vago	0.00220629	1	0.926499	0.54551	1.20236
FBgn0037973	CG18547	0.00210138	1	0.0710323	98.9532	117.984
FBgn0038829	CG17271	0.00191971	1	0.103833	26.4085	32.2113
FBgn0039145	CG6000	0.00181475	1	0.256487	10.9061	14.7904
FBgn0033236	CG14764	0.00155334	1	0.0987406	17.6675	21.4737
FBgn0262353	CG43051	0.000986177	1	0.101805	91.416	111.346
FBgn0036948	CG7298	0.00064652	1	0.0237235	767.535	885.634
FBgn0000615	exu	0.000468134	1	0.219108	3.20234	4.23134
FBgn0032793	CG10189	0.000181363	1	0.290732	4.13456	5.74262
FBgn0000015	Abd-B	0	1	0.0540488	0.0794686	0.0934686
FBgn0000017	Abl	0	1	-0.10139	1.51005	1.59729
FBgn0000018	abo	0	1	0.0470507	5.86	6.87067
FBgn0000022	ac	0	1	0.160964	0	0
FBgn0000024	Ace	0	1	-0.0449597	3.40396	3.74466
FBgn0000028	acj6	0	1	-0.10207	0.0257771	0.0261695
FBgn0000036	nAChRalpha1	0	1	-0.839036	0.00207255	0
FBgn0000037	mAChR-A	0	1	-0.954513	0.0505526	0.0267302
FBgn0000038	nAChRbeta1	0	1	0.160964	0	0
FBgn0000039	nAChRalpha2	0	1	0.160964	0	0
FBgn0000045	Act79B	0	1	-0.0234605	1.7504	1.9526
FBgn0000047	Act88F	0	1	0.160964	0.0143285	0.0181833
FBgn0000053	Gart	0	1	0.0536927	4.46561	5.26046
FBgn0000057	adp	0	1	0.141235	5.86563	7.34236
FBgn0000061	al	0	1	1.16096	0	0.0160589
FBgn0000063	Mps1	0	1	-0.0121849	1.78263	2.00483
FBgn0000071	Ama	0	1	0.160964	0.0587205	0.0745178
FBgn0000075	amd	0	1	-0.291548	0.256902	0.234731
FBgn0000077	amx	0	1	0.173491	5.5126	7.05682
FBgn0000092	dyw	0	1	0.576002	0.31585	0.543972
FBgn0000094	Anp	0	1	0.160964	0	0
FBgn0000108	Appl	0	1	-0.275769	0.95598	0.895105
FBgn0000109	Aprt	0	1	0.0241132	14.8182	17.1003
FBgn0000114	bru1	0	1	-0.0961938	0.140802	0.148902
FBgn0000115	Arl1	0	1	0.00318813	25.0255	28.4646
FBgn0000120	Arr1	0	1	1.16096	0	0.0117134
FBgn0000121	Arr2	0	1	0.523534	0.0886387	0.14998
FBgn0000137	ase	0	1	0.160964	0.0752395	0.0954809
FBgn0000139	ash2	0	1	-0.0400547	9.5813	10.5758
FBgn0000146	aub	0	1	0.000499375	0.280464	0.317438
FBgn0000147	aurA	0	1	0.504266	0.956477	1.54483
FBgn0000152	Axs	0	1	0.12249	2.0147	2.48913
FBgn0000153	b	0	1	-0.26967	0.321133	0.298853
FBgn0000157	Dll	0	1	0.160964	0	0
FBgn0000158	bam	0	1	-0.128543	0.117441	0.119228
FBgn0000166	bcd	0	1	-0.839036	0.0450591	0.0228725
FBgn0000179	bi	0	1	0.938572	0.0224978	0.0523422
FBgn0000182	BicC	0	1	1.74593	0	0.0127567
FBgn0000206	boss	0	1	0.160964	0.00758513	0.00962573
FBgn0000212	brm	0	1	0.0710306	7.90111	9.42044
FBgn0000216	Brd	0	1	0.160964	0	0
FBgn0000221	brn	0	1	0.0929456	2.37997	2.88023
FBgn0000227	Elba1	0	1	0.160964	0	0
FBgn0000228	Nin	0	1	-0.0497288	9.06224	9.93679
FBgn0000229	bsk	0	1	-0.0716855	36.4894	39.4075
FBgn0000233	btd	0	1	0.160964	0	0
FBgn0000241	bw	0	1	-0.0939162	2.05335	2.18206
FBgn0000244	by	0	1	0.0354874	23.1556	26.9368
FBgn0000246	c(3)G	0	1	0.383356	0.512889	0.761187
FBgn0000247	ca	0	1	-0.0958213	6.14124	6.52201
FBgn0000256	capu	0	1	0.0246371	17.5031	20.2087
FBgn0000257	car	0	1	0.0351011	5.62615	6.54249
FBgn0000259	CkIIbeta	0	1	0.0555147	9.99888	11.7941
FBgn0000261	Cat	0	1	0.0258613	148.018	171.045
FBgn0000274	Pka-C2	0	1	-0.839036	0.0169414	0
FBgn0000276	CecA1	0	1	-0.693185	3.10113	2.13881
FBgn0000277	CecA2	0	1	0.646391	0.25751	0.49018
FBgn0000278	CecB	0	1	-0.286495	0.752838	0.682407
FBgn0000279	CecC	0	1	-0.0406698	1.30256	1.42758
FBgn0000280	Cec-Psi1	0	1	0.160964	0	0
FBgn0000281	Cec2	0	1	-0.839036	0.113701	0
FBgn0000286	Cf2	0	1	0.0178053	11.096	12.7503
FBgn0000287	salr	0	1	-0.254073	0.0123848	0.0104777
FBgn0000299	Col4a1	0	1	0.271995	0.830381	1.13845
FBgn0000303	ChAT	0	1	0.330889	0.0398848	0.0578456
FBgn0000318	cl	0	1	0.0637705	113.632	134.804
FBgn0000320	eya	0	1	0.160964	0	0
FBgn0000337	cn	0	1	0.460524	0.153211	0.243036
FBgn0000346	comt	0	1	-0.0751033	0.384972	0.413379
FBgn0000351	cort	0	1	0.131217	0.662835	0.823631
FBgn0000352	cos	0	1	0.110338	1.52584	1.86935
FBgn0000355	Cp15	0	1	0.160964	0	0
FBgn0000356	Cp16	0	1	0.160964	0	0
FBgn0000358	Cp19	0	1	0.160964	0	0
FBgn0000359	Cp36	0	1	1.16096	0	0.0259877
FBgn0000360	Cp38	0	1	-1.424	0.0365957	0
FBgn0000376	crm	0	1	0.0551694	2.90527	3.42565
FBgn0000377	crn	0	1	-0.17072	7.62453	7.68586
FBgn0000382	csw	0	1	-0.0460516	5.65592	6.21763
FBgn0000392	cup	0	1	-0.0127426	3.03588	3.41481
FBgn0000394	cv	0	1	-0.0521047	4.85355	5.31168
FBgn0000411	D	0	1	1.74593	0	0.0197631
FBgn0000412	D1	0	1	-0.0815682	32.4851	34.8429
FBgn0000422	Ddc	0	1	-0.129332	1.65052	1.7109
FBgn0000426	SmF	0	1	-0.127116	16.4431	17.0785
FBgn0000427	dec	0	1	-0.423998	0.00795198	0.00504564
FBgn0000439	Dfd	0	1	-2.83904	0.0584074	0
FBgn0000442	Pkg21D	0	1	0.122896	3.38873	4.1881
FBgn0000448	Hr3	0	1	0.00962594	0.524124	0.598614
FBgn0000449	dib	0	1	-0.0636668	2.47633	2.6873
FBgn0000451	ect	0	1	-0.146661	1.67999	1.72107
FBgn0000463	Dl	0	1	-0.154238	2.31225	2.35733
FBgn0000473	Cyp6a2	0	1	-0.120056	1.52906	1.59391
FBgn0000479	dnc	0	1	-0.0721467	2.7439	2.96229
FBgn0000482	dor	0	1	-0.0893287	7.16492	7.64281
FBgn0000492	Dr	0	1	0.292209	0.179107	0.25002
FBgn0000500	Dsk	0	1	1.16096	0	0.0509707
FBgn0000504	dsx	0	1	0.00834782	2.63807	3.0114
FBgn0000520	dwg	0	1	-0.142428	3.2991	3.38988
FBgn0000524	dx	0	1	0.15816	3.06869	3.88667
FBgn0000527	e	0	1	-0.839036	0.19639	0.119997
FBgn0000529	bsh	0	1	0.160964	0	0
FBgn0000533	ea	0	1	-0.473751	0.868063	0.702741
FBgn0000535	eag	0	1	-0.324463	0.0128924	0.0109072
FBgn0000542	ec	0	1	-0.47886	0.179567	0.145012
FBgn0000543	ecd	0	1	-0.107097	7.14447	7.52692
FBgn0000546	EcR	0	1	0.0777507	1.5575	1.86556
FBgn0000547	ed	0	1	0.109549	1.62201	1.98615
FBgn0000551	Edg78E	0	1	-1.06143	0.141804	0.0599841
FBgn0000552	Edg84A	0	1	0.160964	0	0
FBgn0000557	eEF1alpha2	0	1	-0.184171	0.395815	0.393104
FBgn0000560	eg	0	1	0.160964	0	0
FBgn0000564	Eh	0	1	0.160964	0	0
FBgn0000568	Eip75B	0	1	-0.0337605	7.41298	8.21923
FBgn0000575	emc	0	1	0.0189963	21.6494	24.8975
FBgn0000577	en	0	1	-0.423998	0.0163711	0.0103876
FBgn0000579	Eno	0	1	-0.0266393	93.5551	104.246
FBgn0000588	esc	0	1	0.130907	1.28755	1.59989
FBgn0000591	E(spl)m8-HLH	0	1	0.160964	0.148596	0.188572
FBgn0000594	Est-P	0	1	0.108497	0.354631	0.433368
FBgn0000606	eve	0	1	-1.424	0.0325092	0
FBgn0000617	Taf9	0	1	-0.0614284	8.37709	9.10838
FBgn0000618	e(y)2	0	1	-0.0580457	6.40639	6.9767
FBgn0000625	eyg	0	1	1.16096	0	0.00921293
FBgn0000629	E(z)	0	1	-0.134897	6.92909	7.1608
FBgn0000633	tei	0	1	0.493539	0.0993985	0.1601
FBgn0000639	Fbp1	0	1	-0.10207	0.0329784	0.0334803
FBgn0000640	Fbp2	0	1	0.353609	0.127676	0.189028
FBgn0000644	Fcp3C	0	1	0.031681	0.806891	0.933615
FBgn0000658	fj	0	1	-1.424	0.0128719	0
FBgn0000662	fl(2)d	0	1	-0.0421278	12.1525	13.3954
FBgn0000715	FMRFa	0	1	0.160964	0.0160154	0.020324
FBgn0000719	fog	0	1	-0.117559	3.84382	4.02074
FBgn0000723	FER	0	1	-0.0373295	9.06258	10.0231
FBgn0000808	gd	0	1	-0.160964	0.0404317	0.0384816
FBgn0000810	fs(1)K10	0	1	0.0516773	4.20088	4.94142
FBgn0000826	png	0	1	-1.06143	0.123092	0.0520688
FBgn0000927	fs(1)Ya	0	1	0.160964	0.0511275	0.0648821
FBgn0000928	fs(1)Yb	0	1	-0.839036	0.019578	0.00828164
FBgn0000964	tj	0	1	1.576	0.0130893	0.0581375
FBgn0000996	dup	0	1	-0.133348	2.91319	3.01299
FBgn0001077	ftz	0	1	0.160964	0	0
FBgn0001078	ftz-f1	0	1	-0.00107677	6.74088	7.64517
FBgn0001079	fu	0	1	0.257766	2.22143	3.01531
FBgn0001083	fw	0	1	-0.646391	0.0291877	0.01852
FBgn0001084	fy	0	1	-0.0389735	1.13728	1.25425
FBgn0001085	fz	0	1	-0.174639	0.946013	0.949774
FBgn0001086	fzy	0	1	-0.15551	2.25563	2.29577
FBgn0001089	Gal	0	1	-0.0835708	27.9316	29.9175
FBgn0001090	bnb	0	1	-0.148519	5.07215	5.1919
FBgn0001091	Gapdh1	0	1	-0.0552333	119.597	130.648
FBgn0001098	Gdh	0	1	0.057702	61.8414	73.0566
FBgn0001099	gdl	0	1	0.457581	1.76997	2.76448
FBgn0001112	Gld	0	1	-0.214327	1.40325	1.37058
FBgn0001120	gnu	0	1	0.160964	0	0
FBgn0001124	Got1	0	1	0.0428353	73.2361	85.6306
FBgn0001134	Grd	0	1	0.0400646	1.74029	2.03038
FBgn0001137	grk	0	1	-0.0505401	3.4986	3.83209
FBgn0001138	grn	0	1	0.576002	0.0111755	0.0212731
FBgn0001139	gro	0	1	-0.0415288	9.90596	10.9239
FBgn0001142	Gs1	0	1	0.000768456	42.1025	47.8127
FBgn0001147	gsb-n	0	1	0.160964	0.0102164	0.0129648
FBgn0001148	gsb	0	1	1.16096	0	0.0175878
FBgn0001149	GstD1	0	1	-0.00184587	442.766	501.915
FBgn0001150	gt	0	1	0.576002	0.102715	0.179228
FBgn0001168	h	0	1	-0.00539274	98.3065	111.165
FBgn0001169	H	0	1	-4.06e-06	3.20504	3.63737
FBgn0001174	halo	0	1	0.160964	0.0371006	0.0470817
FBgn0001179	hay	0	1	-0.147158	4.96561	5.08754
FBgn0001185	her	0	1	-0.122429	4.51698	4.70769
FBgn0001186	Hex-A	0	1	0.0276168	85.9275	99.4165
FBgn0001187	Hex-C	0	1	-0.0187605	12.1388	13.5979
FBgn0001197	His2Av	0	1	-0.065089	31.9097	34.618
FBgn0001206	Hmr	0	1	0.0811633	1.08041	1.29695
FBgn0001215	Hrb98DE	0	1	0.0507423	34.4268	40.4742
FBgn0001216	Hsc70-1	0	1	0.938572	0.0504503	0.117375
FBgn0001222	Hsf	0	1	-0.0719207	15.1653	16.3748
FBgn0001227	Hsp67Ba	0	1	0.0829615	0.487939	0.585736
FBgn0001235	hth	0	1	0.0584124	3.23342	3.82157
FBgn0001253	ImpE1	0	1	-1.06143	0.0729693	0.03704
FBgn0001254	ImpE2	0	1	0.160964	0	0
FBgn0001255	ImpE3	0	1	0.160964	0.376026	0.477186
FBgn0001256	ImpL1	0	1	0.160964	0	0
FBgn0001259	in	0	1	-0.173455	0.208985	0.208377
FBgn0001263	inaD	0	1	0.229677	1.59811	2.12758
FBgn0001269	inv	0	1	0.745927	0.00386113	0.00979973
FBgn0001276	ix	0	1	0.08249	5.31269	6.3829
FBgn0001280	janA	0	1	-0.195657	14.9169	14.7755
FBgn0001281	janB	0	1	-0.786569	1.0443	0.662619
FBgn0001296	kar	0	1	-0.146301	7.5099	7.70002
FBgn0001301	kel	0	1	-0.0580678	4.4698	4.87256
FBgn0001311	kkv	0	1	-0.646391	0.0240526	0.0152617
FBgn0001313	kl-2	0	1	0.160964	0	0
FBgn0001319	kn	0	1	0.160964	0.0312284	0.0396297
FBgn0001320	kni	0	1	0.283448	0.804791	1.11296
FBgn0001321	knk	0	1	-0.623307	0.521352	0.379611
FBgn0001323	knrl	0	1	0.11564	0.561265	0.690001
FBgn0001325	Kr	0	1	0.234965	0.0932605	0.124925
FBgn0001341	Mybbp1A	0	1	-0.222237	3.05548	2.97116
FBgn0001491	l(1)10Bb	0	1	-0.159308	15.9538	16.209
FBgn0001565	Hlc	0	1	0.063347	24.9169	29.5506
FBgn0001624	dlg1	0	1	-0.0743122	4.98795	5.37696
FBgn0001965	Sos	0	1	0.0788049	6.80956	8.16285
FBgn0001967	NimC3	0	1	-1.25407	0.187768	0.0680805
FBgn0001970	Pgant35A	0	1	-0.00452598	2.13727	2.41686
FBgn0001977	CIAPIN1	0	1	0.038845	15.992	18.6461
FBgn0001983	wor	0	1	-0.254073	0.030856	0.0261047
FBgn0001990	wek	0	1	-0.0510118	3.60853	3.95162
FBgn0001995	mRpL4	0	1	-0.0592441	17.3663	18.9146
FBgn0002022	Catsup	0	1	-0.0323674	36.3672	40.3607
FBgn0002023	Lim3	0	1	0.0771325	1.3186	1.5785
FBgn0002036	CG10561	0	1	-0.014555	3.58625	4.0281
FBgn0002044	swm	0	1	-0.00669627	15.8294	17.8833
FBgn0002069	AspRS	0	1	-0.0410102	102.591	113.181
FBgn0002174	CG5504	0	1	-0.0906398	11.6478	12.4136
FBgn0002183	dre4	0	1	-0.072517	13.3408	14.399
FBgn0002306	sas	0	1	-0.0450106	0.850245	0.934808
FBgn0002354	l(3)87Df	0	1	-0.111408	7.6733	8.05327
FBgn0002440	l(3)mbn	0	1	0.160964	0	0
FBgn0002441	l(3)mbt	0	1	0.0817622	3.95859	4.75492
FBgn0002466	sti	0	1	-0.243732	1.04053	0.996299
FBgn0002531	Lcp1	0	1	0.160964	0.0429183	0.0544644
FBgn0002533	Lcp2	0	1	0.160964	0.0493074	0.0625724
FBgn0002534	Lcp3	0	1	0.745927	0.0313068	0.0794584
FBgn0002535	Lcp4	0	1	0.160964	0	0
FBgn0002552	lin	0	1	0.00327732	4.76594	5.42107
FBgn0002561	l(1)sc	0	1	0.160964	0	0
FBgn0002562	Lsp1alpha	0	1	1.16096	0	0.0110485
FBgn0002563	Lsp1beta	0	1	1.74593	0.0166271	0.0844011
FBgn0002564	Lsp1gamma	0	1	-0.444757	0.630518	0.521833
FBgn0002565	Lsp2	0	1	0.160964	0.018453	0.0234173
FBgn0002566	lt	0	1	-0.0415845	6.04132	6.66167
FBgn0002567	Rab32	0	1	-0.00696651	14.1626	15.9971
FBgn0002573	sens	0	1	3.16096	0	0.0828299
FBgn0002577	m	0	1	-0.0841485	0.208069	0.221457
FBgn0002579	RpL36	0	1	-0.0237375	780.934	871.93
FBgn0002592	E(spl)m2-BFM	0	1	-0.160964	0.334332	0.33336
FBgn0002629	E(spl)m4-BFM	0	1	0.160964	0	0
FBgn0002631	E(spl)m5-HLH	0	1	0.160964	0	0
FBgn0002632	E(spl)m6-BFM	0	1	-0.324463	0.120602	0.102031
FBgn0002633	E(spl)m7-HLH	0	1	-1.25407	0.16291	0.0590678
FBgn0002638	Rcc1	0	1	-0.0238509	8.10761	9.05019
FBgn0002643	mam	0	1	0.11516	1.6466	2.02418
FBgn0002673	twe	0	1	-0.19749	0.470721	0.463257
FBgn0002707	mei-9	0	1	-0.10763	1.97105	2.07504
FBgn0002709	mei-218	0	1	-0.128543	0.952552	0.988193
FBgn0002715	mei-S332	0	1	-0.268544	2.22769	2.09471
FBgn0002723	Met	0	1	-0.154746	4.15486	4.2352
FBgn0002734	E(spl)mdelta-HLH	0	1	1.16096	0	0.0286301
FBgn0002774	mle	0	1	0.010449	6.35736	7.26776
FBgn0002775	msl-3	0	1	0.0571836	4.50119	5.31464
FBgn0002778	mnd	0	1	0.0740034	3.21356	3.83888
FBgn0002781	mod(mdg4)	0	1	0.031525	5.31091	6.16113
FBgn0002783	mor	0	1	0.00203994	11.0512	12.5606
FBgn0002791	mr	0	1	0.103739	3.21119	3.91616
FBgn0002838	ms(3)K81	0	1	0.160964	0	0
FBgn0002842	sa	0	1	1.74593	0	0.0606743
FBgn0002855	Acp26Aa	0	1	0.160964	0	0
FBgn0002856	Acp26Ab	0	1	-2.424	0.226726	0
FBgn0002862	Mst87F	0	1	-0.423998	0.0733676	0.0465527
FBgn0002863	Acp95EF	0	1	0.00896095	0.846444	0.954809
FBgn0002865	Mst98Ca	0	1	1.74593	0	0.0439762
FBgn0002872	mu2	0	1	-0.133149	1.34892	1.39482
FBgn0002873	mud	0	1	-0.213934	0.81704	0.798827
FBgn0002878	mus101	0	1	-0.0210338	0.629095	0.703014
FBgn0002887	mus201	0	1	-0.0254491	1.52167	1.69608
FBgn0002899	mus301	0	1	-0.374368	0.672576	0.586254
FBgn0002901	mus304	0	1	-0.173903	1.12809	1.1329
FBgn0002905	PolQ	0	1	-0.113475	1.35273	1.41849
FBgn0002909	mus312	0	1	-0.105952	2.95477	3.11512
FBgn0002914	Myb	0	1	-0.04816	18.1552	19.9292
FBgn0002917	na	0	1	-0.502001	0.0522377	0.0405112
FBgn0002922	nau	0	1	-0.21964	3.07306	2.9911
FBgn0002924	ncd	0	1	-0.115876	2.63829	2.76162
FBgn0002926	ndl	0	1	-0.423998	0.00555383	0.00352397
FBgn0002930	nec	0	1	-0.031681	2.11326	2.34434
FBgn0002931	net	0	1	-0.113211	0.523844	0.547459
FBgn0002932	neur	0	1	-0.0571579	13.4133	14.6324
FBgn0002933	ng1	0	1	0.160964	0	0
FBgn0002936	ninaA	0	1	0.745927	0.0262388	0.0665954
FBgn0002937	ninaB	0	1	0.160964	0.010561	0.0134022
FBgn0002938	ninaC	0	1	-1.424	0.00842544	0
FBgn0002939	ninaD	0	1	1.16096	0	0.0162205
FBgn0002940	ninaE	0	1	1.16096	0	0.0182634
FBgn0002941	slou	0	1	-0.839036	0.00855955	0
FBgn0002948	nod	0	1	-0.678571	0.307955	0.213165
FBgn0002962	nos	0	1	-0.10207	0.165397	0.172853
FBgn0002985	odd	0	1	0.0332085	11.4806	13.3334
FBgn0003008	or	0	1	0.107435	8.35851	10.2195
FBgn0003009	ord	0	1	0.160964	0	0
FBgn0003011	ort	0	1	0.160964	0	0
FBgn0003015	osk	0	1	1.74593	0	0.0202177
FBgn0003023	otu	0	1	0.0938499	0.287346	0.347689
FBgn0003028	ovo	0	1	0.108497	0.169861	0.207719
FBgn0003034	SP	0	1	0.160964	0	0
FBgn0003042	Pc	0	1	-0.0404349	2.84051	3.13347
FBgn0003044	Pcl	0	1	0.144896	3.28943	4.12807
FBgn0003046	Pcp	0	1	0.160964	0.0636602	0.0807864
FBgn0003057	CG10598	0	1	0.160964	0	0
FBgn0003060	CG9757	0	1	1.16096	0	0.0340803
FBgn0003065	CG2150	0	1	0.160964	0	0
FBgn0003079	Raf	0	1	-0.0357847	4.59555	5.08753
FBgn0003082	phr	0	1	-0.147789	1.25355	1.28146
FBgn0003086	Pig1	0	1	0.160964	0	0
FBgn0003087	pim	0	1	-0.0703615	0.607571	0.652404
FBgn0003089	pip	0	1	0.0372287	0.150081	0.174585
FBgn0003090	pk	0	1	-0.381046	0.613007	0.532941
FBgn0003091	Pkc53E	0	1	0.129255	0.1792	0.222356
FBgn0003114	plu	0	1	0.160964	0.0371006	0.0470817
FBgn0003116	pn	0	1	-0.0521704	6.48786	7.10008
FBgn0003117	pnr	0	1	1.16096	0.0157216	0.0465527
FBgn0003130	Poxn	0	1	0.0165741	0.185956	0.212385
FBgn0003132	Pp1-13C	0	1	0.160964	0	0
FBgn0003134	Pp1alpha-96A	0	1	0.0147186	11.071	12.6942
FBgn0003139	PpV	0	1	-0.133483	16.8369	17.4187
FBgn0003140	PpY-55A	0	1	-0.839036	0.0194502	0
FBgn0003145	prd	0	1	0.160964	0	0
FBgn0003162	Pu	0	1	-0.227307	0.93455	0.902953
FBgn0003165	pum	0	1	-0.011421	2.69839	3.03838
FBgn0003169	put	0	1	0.100133	12.5461	15.2636
FBgn0003174	pwn	0	1	-0.839036	0.0196678	0.00998358
FBgn0003187	qua	0	1	-0.176071	0.138619	0.137669
FBgn0003218	rdgB	0	1	0.017698	2.15957	2.48118
FBgn0003227	rec	0	1	-0.523534	0.243422	0.189558
FBgn0003248	Rh2	0	1	0.745927	0.0167429	0.0424942
FBgn0003249	Rh3	0	1	0.160964	0	0
FBgn0003250	Rh4	0	1	0.160964	0	0
FBgn0003254	rib	0	1	-0.723559	0.112678	0.074604
FBgn0003255	rk	0	1	0.745927	0.0127297	0.0269238
FBgn0003267	ro	0	1	0.441072	0.497226	0.771214
FBgn0003268	rod	0	1	-0.248427	0.895959	0.854984
FBgn0003270	amos	0	1	0.160964	0	0
FBgn0003275	Polr2F	0	1	-0.196242	27.5008	27.2332
FBgn0003278	Polr1B	0	1	-0.131611	3.3473	3.46661
FBgn0003285	rst	0	1	-0.031681	0.0548408	0.0603152
FBgn0003292	rt	0	1	-3.00896	0.0559461	0
FBgn0003295	ru	0	1	-0.031681	0.0889755	0.0967819
FBgn0003300	run	0	1	1.16096	0.0145335	0.0461086
FBgn0003302	rux	0	1	-0.0138698	2.8587	3.21147
FBgn0003308	ry	0	1	-0.162722	4.32102	4.3801
FBgn0003312	sad	0	1	-0.627532	0.23202	0.163578
FBgn0003313	sala	0	1	0.353609	0.0808038	0.119632
FBgn0003317	sax	0	1	-0.00970634	11.5746	13.0485
FBgn0003319	Sb	0	1	0.597063	0.0874794	0.152644
FBgn0003321	sbr	0	1	0.0309712	15.5562	18.0395
FBgn0003326	sca	0	1	0.160964	0.0361233	0.0458414
FBgn0003330	Sce	0	1	0.0158821	6.4916	7.44806
FBgn0003339	Scr	0	1	0.160964	0.00499323	0.00633653
FBgn0003366	sev	0	1	-0.353609	0.24893	0.220064
FBgn0003373	Sgs3	0	1	0.160964	0	0
FBgn0003374	Sgs4	0	1	0.160964	0	0
FBgn0003375	Sgs5	0	1	0.160964	0	0
FBgn0003377	Sgs7	0	1	-0.839036	0.0711963	0
FBgn0003378	Sgs8	0	1	-1.424	0.12732	0
FBgn0003388	shd	0	1	-0.107525	0.394034	0.413495
FBgn0003390	shf	0	1	-0.100403	6.59152	6.97606
FBgn0003396	shn	0	1	-0.0228454	10.63	11.8757
FBgn0003401	shu	0	1	-0.115554	1.14675	1.19844
FBgn0003410	sina	0	1	-0.0221112	6.46957	7.23054
FBgn0003411	sisA	0	1	0.482892	0.0880128	0.148921
FBgn0003416	sl	0	1	-0.122045	5.14799	5.36834
FBgn0003423	slgA	0	1	0.00259845	1.06705	1.21264
FBgn0003430	slp1	0	1	0.745927	0.0160379	0.040705
FBgn0003444	smo	0	1	-0.12342	3.02211	3.14771
FBgn0003447	sn	0	1	-0.0430498	2.36556	2.605
FBgn0003448	sna	0	1	-0.320163	0.904295	0.817211
FBgn0003449	snf	0	1	0.0232615	19.8159	22.8545
FBgn0003450	snk	0	1	0.482892	0.0477784	0.0808427
FBgn0003459	stwl	0	1	-0.21181	2.7737	2.71688
FBgn0003460	so	0	1	0.450471	0.213282	0.333121
FBgn0003462	Sod1	0	1	-0.0294306	290.199	322.735
FBgn0003463	sog	0	1	-0.166017	2.53303	2.56168
FBgn0003479	spn-A	0	1	-0.103413	3.64438	3.8468
FBgn0003480	spn-B	0	1	-0.249124	1.58525	1.50879
FBgn0003482	spn-D	0	1	-0.00896095	0.178199	0.197872
FBgn0003483	spn-E	0	1	0.0128654	0.195417	0.22319
FBgn0003486	spo	0	1	0.0165741	0.18364	0.20974
FBgn0003499	sr	0	1	0.312967	0.123946	0.175165
FBgn0003502	Btk	0	1	-0.191956	1.12978	1.1219
FBgn0003507	srp	0	1	-0.104874	1.20717	1.2733
FBgn0003510	Sry-alpha	0	1	0.220907	1.13577	1.50285
FBgn0003511	Sry-beta	0	1	0.220907	1.13577	1.50285
FBgn0003513	ss	0	1	0.160964	0	0
FBgn0003515	st	0	1	-0.00294114	6.03831	6.83838
FBgn0003520	stau	0	1	0.0773699	8.61548	10.3175
FBgn0003525	stg	0	1	0.233114	0.574334	0.766706
FBgn0003527	stil	0	1	0.745927	0.0195167	0.0495343
FBgn0003559	su(f)	0	1	-0.167223	5.24717	5.30202
FBgn0003567	su(Hw)	0	1	-0.1121	8.23663	8.64871
FBgn0003575	su(sable)	0	1	-0.0357068	6.9599	7.70598
FBgn0003598	Su(var)3-7	0	1	-0.0536828	3.49755	3.8241
FBgn0003607	Su(var)205	0	1	0.0243591	39.6699	45.7918
FBgn0003612	Su(var)2-10	0	1	-0.0531608	5.78267	6.32537
FBgn0003638	su(w[a])	0	1	-0.0725992	12.9134	13.9373
FBgn0003651	svp	0	1	0.129255	0.183812	0.228079
FBgn0003655	swa	0	1	0.401972	0.113027	0.172121
FBgn0003676	CCT1	0	1	0.0238268	63.6334	73.4286
FBgn0003683	term	0	1	0.160964	0	0
FBgn0003687	Tbp	0	1	-0.116817	5.81648	6.08484
FBgn0003710	tipE	0	1	-0.423998	0.0783438	0.063913
FBgn0003719	tld	0	1	-0.423998	0.0544305	0.0431711
FBgn0003720	tll	0	1	0.160964	0	0
FBgn0003731	Egfr	0	1	-0.0568056	4.9511	5.40219
FBgn0003733	tor	0	1	-0.254073	0.0510949	0.0463148
FBgn0003742	tra2	0	1	-0.0523405	7.83282	8.57172
FBgn0003744	trc	0	1	-0.028104	20.541	22.864
FBgn0003747	Gr5a	0	1	1.16096	0	0.0194646
FBgn0003751	trk	0	1	-0.332076	0.958728	0.854943
FBgn0003861	trp	0	1	0.745927	0.00550832	0.0139804
FBgn0003865	tsg	0	1	0.160964	0	0
FBgn0003866	tsh	0	1	0.170948	2.77706	3.54868
FBgn0003886	alphaTub85E	0	1	-0.839036	0.01465	0
FBgn0003889	betaTub85D	0	1	0.160964	0	0
FBgn0003891	tud	0	1	-0.0117126	22.9187	25.8032
FBgn0003896	tup	0	1	-0.171232	0.965468	0.971411
FBgn0003900	twi	0	1	-0.369551	0.114844	0.0971602
FBgn0003916	snRNA:U1:21D	0	1	-0.0905747	3.34449	3.53687
FBgn0003920	snRNA:U2:14B	0	1	-0.576002	1.07128	0.755269
FBgn0003922	snRNA:U2:38ABa	0	1	-0.576002	1.07128	0.755269
FBgn0003923	snRNA:U2:38ABb	0	1	0.160964	0	0
FBgn0003930	snRNA:U4:39B	0	1	0.423998	0.639273	1.01407
FBgn0003931	snRNA:U4:38AB	0	1	0.160964	0	0
FBgn0003933	snRNA:U5:14B	0	1	0.160964	0	0
FBgn0003934	snRNA:U5:23D	0	1	0.160964	0	0
FBgn0003935	snRNA:U5:34A	0	1	0.482892	0.539858	0.913459
FBgn0003936	snRNA:U5:35D	0	1	1.16096	0	0.230177
FBgn0003938	snRNA:U5:63BC	0	1	1.16096	0.557415	1.65054
FBgn0003944	Ubx	0	1	0.383356	0.186803	0.277696
FBgn0003950	unc	0	1	-0.423998	0.0239309	0.0182213
FBgn0003963	ush	0	1	0.288076	0.514607	0.713597
FBgn0003964	usp	0	1	-0.0383175	14.7445	16.2959
FBgn0003965	v	0	1	1.16096	0.0875632	0.244464
FBgn0003975	vg	0	1	1.74593	0	0.0148959
FBgn0003977	vir	0	1	-0.0301476	3.13575	3.48502
FBgn0003978	vls	0	1	-0.0925633	4.20444	4.47211
FBgn0003979	Vm26Aa	0	1	-0.386524	0.552177	0.467151
FBgn0003980	Vm26Ab	0	1	0.745927	0.035934	0.0912022
FBgn0003983	Vm34Ca	0	1	0.745927	0.0465458	0.118136
FBgn0003996	w	0	1	1.16096	0	0.0123309
FBgn0003997	hid	0	1	-0.111526	4.52188	4.74951
FBgn0004003	wbl	0	1	0.0406698	0.849011	0.989465
FBgn0004034	y	0	1	-1.424	0.0224279	0
FBgn0004050	z	0	1	-0.100948	6.7709	7.1641
FBgn0004052	Z600	0	1	0.160964	0.100901	0.128046
FBgn0004053	zen	0	1	0.160964	0	0
FBgn0004054	zen2	0	1	0.160964	0	0
FBgn0004055	uzip	0	1	-0.155893	0.78328	0.796612
FBgn0004057	Zw	0	1	-0.0211175	14.493	16.2099
FBgn0004087	Dhfr	0	1	-0.115876	4.31533	4.51244
FBgn0004101	bs	0	1	-0.115491	3.08632	3.23257
FBgn0004102	oc	0	1	-0.839036	0.00453362	0
FBgn0004107	Cdk2	0	1	-0.0524396	0.785327	0.857833
FBgn0004108	Nrt	0	1	-0.0246984	1.40936	1.57172
FBgn0004110	tin	0	1	1.74593	0	0.0348585
FBgn0004118	nAChRbeta2	0	1	-1.424	0.0113758	0
FBgn0004132	boca	0	1	-0.0606999	10.6803	11.6174
FBgn0004133	blow	0	1	-0.105245	2.18269	2.30145
FBgn0004143	nullo	0	1	0.160964	0	0
FBgn0004168	5-HT1A	0	1	0.347377	0.127498	0.184912
FBgn0004170	sc	0	1	0.160964	0.890003	1.12944
FBgn0004171	Mst98Cb	0	1	0.160964	0.021439	0.0272067
FBgn0004172	Mst84Da	0	1	0.160964	0	0
FBgn0004173	Mst84Db	0	1	0.160964	0	0
FBgn0004174	Mst84Dc	0	1	0.160964	0	0
FBgn0004175	Mst84Dd	0	1	0.160964	0	0
FBgn0004181	Ebp	0	1	1.74593	0	0.0379363
FBgn0004183	snRNA:U1:82Eb	0	1	-0.423998	0.278707	0.176843
FBgn0004185	snRNA:U1:95Ca	0	1	-0.0905747	3.34449	3.53687
FBgn0004186	snRNA:U1:95Cb	0	1	-0.0905747	3.34449	3.53687
FBgn0004187	snRNA:U1:95Cc	0	1	0.160964	0.139354	0.176843
FBgn0004188	snRNA:U6:96Aa	0	1	1.16096	0	0.27105
FBgn0004189	snRNA:U6:96Ab	0	1	0.160964	0.213589	0.27105
FBgn0004190	snRNA:U6:96Ac	0	1	1.16096	0	0.27105
FBgn0004191	snRNA:U2:34ABa	0	1	0.160964	1.07128	1.35948
FBgn0004192	snRNA:U2:34ABb	0	1	-0.324463	2.38062	2.11475
FBgn0004197	Ser	0	1	-0.344271	0.340987	0.303403
FBgn0004198	ct	0	1	0.148208	1.04141	1.30992
FBgn0004240	DptA	0	1	0.207507	19.6286	25.7279
FBgn0004242	Syt1	0	1	-0.153417	0.451359	0.459842
FBgn0004244	Rdl	0	1	-0.254073	0.00762308	0.00644926
FBgn0004359	T48	0	1	-0.0973479	1.69842	1.80006
FBgn0004360	Wnt2	0	1	0.620396	0.0714187	0.129475
FBgn0004367	mei-41	0	1	0.0147433	0.477391	0.547075
FBgn0004369	Ptp99A	0	1	-0.0170413	5.14646	5.77254
FBgn0004370	Ptp10D	0	1	0.0173394	1.29912	1.49208
FBgn0004372	aly	0	1	1.16096	0	0.0127933
FBgn0004374	neb	0	1	0.0687477	2.04872	2.43839
FBgn0004380	Klp64D	0	1	0.0924618	12.0731	14.6101
FBgn0004389	bnk	0	1	-0.839036	0.377936	0.225699
FBgn0004395	unk	0	1	-0.0845404	4.42778	4.739
FBgn0004400	rhi	0	1	0.160964	0	0
FBgn0004406	PolG1	0	1	-0.00937943	2.67117	3.01138
FBgn0004407	PolG2	0	1	0.137985	6.43406	8.03567
FBgn0004414	msopa	0	1	0.160964	0	0
FBgn0004427	LysD	0	1	0.160964	8.04651	10.2112
FBgn0004435	Galphaq	0	1	-0.0756595	8.19569	8.82661
FBgn0004465	Su(P)	0	1	-0.122685	14.13	14.7271
FBgn0004507	GlyP	0	1	0.0284643	32.6309	37.775
FBgn0004510	Ets97D	0	1	0.146116	3.59169	4.51112
FBgn0004511	dy	0	1	0.160964	0.00560834	0.00711713
FBgn0004512	Mdr49	0	1	-0.082422	18.6482	19.9902
FBgn0004513	Mdr65	0	1	0.160964	0.237659	0.301596
FBgn0004514	Oct-TyrR	0	1	-0.491113	0.130346	0.102398
FBgn0004516	Gad1	0	1	0.160964	0.0558322	0.0708526
FBgn0004554	Edg91	0	1	1.74593	0	0.0960342
FBgn0004556	Dbp73D	0	1	-0.263176	3.27964	3.09848
FBgn0004567	slp2	0	1	-0.423998	0.0194834	0.0123625
FBgn0004573	5-HT7	0	1	-0.365105	0.178308	0.155162
FBgn0004575	Syn	0	1	-0.0379694	1.67772	1.85419
FBgn0004577	Pxd	0	1	0.646391	0.0347589	0.066165
FBgn0004581	bgcn	0	1	-0.10207	0.0274754	0.0278935
FBgn0004588	Eig71Ea	0	1	0.160964	0	0
FBgn0004589	Eig71Eb	0	1	0.160964	0	0
FBgn0004590	Eig71Ec	0	1	0.160964	0	0
FBgn0004591	Eig71Ed	0	1	0.160964	0	0
FBgn0004592	Eig71Ee	0	1	0.160964	0	0
FBgn0004593	Eig71Ef	0	1	0.160964	0	0
FBgn0004594	Eig71Eg	0	1	0.160964	0	0
FBgn0004595	pros	0	1	-0.195446	0.397549	0.393813
FBgn0004606	zfh1	0	1	0.383356	0.115675	0.171959
FBgn0004607	zfh2	0	1	0.0875764	1.59301	1.92119
FBgn0004618	gl	0	1	0.745927	0.00672374	0.0170652
FBgn0004619	GluRIA	0	1	1.74593	0	0.0152243
FBgn0004622	TkR99D	0	1	0.0338747	6.67369	7.75409
FBgn0004623	Gbeta76C	0	1	0.160964	0	0
FBgn0004629	Cys	0	1	0.0449111	68.987	80.775
FBgn0004644	hh	0	1	-0.0151929	10.0577	11.295
FBgn0004646	ogre	0	1	-0.00710301	1.68215	1.89914
FBgn0004649	yl	0	1	1.16096	0	0.00456657
FBgn0004650	fs(1)N	0	1	2.16096	0	0.0132209
FBgn0004652	fru	0	1	-0.0254491	0.366993	0.409082
FBgn0004655	wapl	0	1	0.0276975	5.39437	6.24121
FBgn0004666	sim	0	1	-1.64639	0.0386591	0.00817658
FBgn0004777	Ccp84Ag	0	1	0.160964	0	0
FBgn0004778	Ccp84Af	0	1	0.160964	0	0
FBgn0004779	Ccp84Ae	0	1	0.160964	0	0
FBgn0004780	Ccp84Ad	0	1	0.160964	0	0
FBgn0004781	Ccp84Ac	0	1	0.160964	0	0
FBgn0004782	Ccp84Ab	0	1	0.160964	0	0
FBgn0004783	Ccp84Aa	0	1	0.160964	0	0
FBgn0004784	inaC	0	1	0.745927	0.00972097	0.0246723
FBgn0004797	mdy	0	1	-0.0231584	1.8358	2.04925
FBgn0004811	fs(2)ltoPP43	0	1	0.00127917	5.09639	5.78855
FBgn0004832	Xpac	0	1	-0.116043	3.20111	3.34831
FBgn0004837	Su(H)	0	1	-0.00785502	1.25503	1.41571
FBgn0004839	otk	0	1	-0.125032	1.08783	1.13114
FBgn0004842	RYa-R	0	1	-0.839036	0.0694952	0.0377962
FBgn0004852	Ac76E	0	1	-0.171018	3.08873	3.11284
FBgn0004854	B-H2	0	1	0.160964	0	0
FBgn0004855	Polr2I	0	1	-0.0916048	10.2898	10.9564
FBgn0004856	Bx42	0	1	-0.102235	16.7006	17.6573
FBgn0004859	ci	0	1	0.160964	0.392291	0.497828
FBgn0004862	bap	0	1	-0.765035	0.583573	0.380293
FBgn0004863	C15	0	1	-1.424	0.0246272	0
FBgn0004864	hop	0	1	0.0018311	6.61884	7.52167
FBgn0004870	bab1	0	1	0.38877	0.320983	0.477941
FBgn0004872	piwi	0	1	-0.299516	1.27173	1.17029
FBgn0004878	cas	0	1	1.16096	0	0.00920416
FBgn0004880	scrt	0	1	0.160964	0.00251835	0.00319585
FBgn0004882	orb	0	1	0.160964	0.0646066	0.0819875
FBgn0004892	sob	0	1	-0.259006	2.55587	2.42149
FBgn0004895	FoxL1	0	1	-0.506461	0.420229	0.328173
FBgn0004896	fd59A	0	1	1.16096	0	0.0130172
FBgn0004897	fd96Ca	0	1	0.160964	0	0
FBgn0004898	fd96Cb	0	1	1.16096	0	0.0266565
FBgn0004908	Arl2	0	1	-0.0225656	10.1728	11.3622
FBgn0004911	asRNA:Eig63F-2	0	1	0.336051	0.537741	0.773395
FBgn0004915	TfIIB	0	1	-0.108973	11.9257	12.5484
FBgn0004919	gol	0	1	-0.0667408	7.22574	7.82979
FBgn0004921	Ggamma1	0	1	-0.0467552	60.5924	66.5809
FBgn0004924	Top1	0	1	0.00230107	14.111	16.0418
FBgn0004956	upd1	0	1	-1.06143	0.0950726	0.0464037
FBgn0004957	por	0	1	-0.134759	4.79797	4.95798
FBgn0004959	phm	0	1	0.160964	0	0
FBgn0005355	Su(fu)	0	1	-0.206626	4.69681	4.61566
FBgn0005386	ash1	0	1	0.0341835	3.77849	4.39129
FBgn0005390	fs(1)M3	0	1	-0.361457	0.313289	0.275242
FBgn0005411	U2af50	0	1	0.0304213	20.3687	23.6106
FBgn0005533	RpS17	0	1	-0.012691	924.327	1039.96
FBgn0005586	Rab3	0	1	-0.208907	1.71542	1.68286
FBgn0005590	scw	0	1	0.160964	0	0
FBgn0005596	yem	0	1	-0.0409643	2.63638	2.90776
FBgn0005613	Sox15	0	1	-1.424	0.0125193	0
FBgn0005616	msl-2	0	1	0.00568582	2.03385	2.31686
FBgn0005617	msl-1	0	1	0.0165078	5.20257	5.97259
FBgn0005619	Hdc	0	1	-0.576002	0.0537601	0.0379016
FBgn0005624	Psc	0	1	-0.160964	2.23415	2.26724
FBgn0005633	fln	0	1	0.160964	0	0
FBgn0005638	slbo	0	1	-0.182472	2.62501	2.62332
FBgn0005642	wdn	0	1	-0.0136846	6.85476	7.70602
FBgn0005648	Pabp2	0	1	-0.110897	13.3083	13.9857
FBgn0005649	Rox8	0	1	-0.0745797	18.836	20.3016
FBgn0005654	Orc3	0	1	-0.102964	2.21991	2.34468
FBgn0005658	Ets65A	0	1	0.160964	0	0
FBgn0005659	Ets98B	0	1	-0.311104	0.272535	0.247038
FBgn0005670	Cyp4d1	0	1	-0.03265	38.2967	42.4944
FBgn0005677	dac	0	1	0.130907	0.440382	0.547213
FBgn0005683	pie	0	1	-0.173455	1.25812	1.26338
FBgn0005694	Aef1	0	1	0.111518	8.45832	10.3719
FBgn0005695	gcl	0	1	-0.164739	7.83357	7.92969
FBgn0005696	PolA2	0	1	-0.237585	1.59292	1.53013
FBgn0005771	noc	0	1	0.00285698	8.61721	9.79931
FBgn0005775	Con	0	1	1.16096	0.00384295	0.0146304
FBgn0005778	PpD5	0	1	0.160964	0	0
FBgn0005779	PpD6	0	1	0.160964	0	0
FBgn0008636	hbn	0	1	-0.0614284	0.432167	0.467779
FBgn0008646	E5	0	1	0.318505	0.269251	0.382688
FBgn0008651	lbl	0	1	0.160964	0.0166574	0.0211387
FBgn0010014	CanB	0	1	0.121436	0.666729	0.822594
FBgn0010015	CanA1	0	1	0.217548	0.179013	0.236638
FBgn0010039	GstD3	0	1	-0.328841	1.9913	1.78835
FBgn0010040	GstD4	0	1	0.433983	0.725023	1.12009
FBgn0010042	GstD6	0	1	-0.491113	0.293	0.223095
FBgn0010044	GstD8	0	1	-0.0230244	12.7281	14.214
FBgn0010051	Itpr	0	1	-0.0799373	5.43532	5.8364
FBgn0010052	Jhe	0	1	1.16096	0.0108777	0.0414122
FBgn0010053	Jheh1	0	1	0.00945259	60.1494	68.7195
FBgn0010097	gammaTub37C	0	1	1.74593	0	0.0356294
FBgn0010105	comm	0	1	0.284699	0.604555	0.836941
FBgn0010109	dpn	0	1	-0.576002	0.157149	0.113958
FBgn0010114	hig	0	1	0.523534	0.0316537	0.0535592
FBgn0010194	Wnt5	0	1	-0.325818	1.20975	1.09347
FBgn0010197	Gyc32E	0	1	0.160964	0.00594382	0.00754286
FBgn0010220	Dbp45A	0	1	-0.0783743	6.43196	6.91193
FBgn0010222	Nmdmc	0	1	-0.238807	5.6532	5.43315
FBgn0010228	HmgZ	0	1	-0.0500092	67.2227	73.6991
FBgn0010238	Lac	0	1	-0.118496	3.36026	3.51095
FBgn0010240	Lcch3	0	1	-0.0421278	1.17693	1.29543
FBgn0010241	Mdr50	0	1	0.0747083	15.6316	18.6852
FBgn0010247	Parp	0	1	-0.0528202	14.9227	16.3278
FBgn0010258	Rbp4	0	1	-0.991039	0.286618	0.153148
FBgn0010269	Dsor1	0	1	-0.0840601	15.3588	16.4438
FBgn0010278	Ssrp	0	1	-0.0399486	10.0186	11.0595
FBgn0010280	Taf4	0	1	-0.0234867	10.3871	11.5988
FBgn0010282	TfIIFalpha	0	1	-0.058563	11.8515	12.9149
FBgn0010287	Trf	0	1	-0.359868	1.5112	1.32767
FBgn0010292	bys	0	1	0.0793987	7.10612	8.5211
FBgn0010294	ng2	0	1	0.160964	0	0
FBgn0010295	ng3	0	1	0.160964	0	0
FBgn0010296	ng4	0	1	0.160964	0	0
FBgn0010309	pigeon	0	1	0.0778228	1.70685	2.04425
FBgn0010313	corto	0	1	-0.0227002	2.75409	3.07685
FBgn0010314	Cks30A	0	1	-0.394251	1.41468	1.2137
FBgn0010316	dap	0	1	-0.106383	3.62231	3.8173
FBgn0010317	CycJ	0	1	0.576002	0.0309256	0.058868
FBgn0010323	Gsc	0	1	1.16096	0	0.0112238
FBgn0010329	Tbh	0	1	1.38336	0.011817	0.0449881
FBgn0010339	128up	0	1	-0.0695767	13.9858	15.1239
FBgn0010340	140up	0	1	-0.0752159	21.6732	23.3469
FBgn0010342	Map60	0	1	-0.0768998	3.13707	3.37348
FBgn0010350	Cds	0	1	0.00662461	18.0362	20.5651
FBgn0010352	Ogdh	0	1	0.0226732	41.5426	47.8994
FBgn0010355	Taf1	0	1	0.0856649	7.77422	9.36375
FBgn0010356	Taf5	0	1	-0.0105924	5.34099	6.01657
FBgn0010382	CycE	0	1	-0.286041	1.30413	1.2125
FBgn0010383	Cyp18a1	0	1	0.276441	0.0824513	0.114145
FBgn0010385	Def	0	1	0.239741	11.1692	14.9736
FBgn0010391	SrpRalpha	0	1	-0.01897	35.1591	39.3845
FBgn0010397	LamC	0	1	-0.0149203	57.6947	64.8113
FBgn0010398	Lrr47	0	1	-0.0800441	1.25612	1.34643
FBgn0010399	Nmdar1	0	1	1.16096	0	0.00695499
FBgn0010401	Os-C	0	1	1.74593	0	0.0960342
FBgn0010403	Obp83b	0	1	1.74593	0	0.109857
FBgn0010407	Ror	0	1	0.267879	0.251585	0.34481
FBgn0010414	SerT	0	1	0.160964	0.0122706	0.0155717
FBgn0010416	TH1	0	1	-0.103606	11.2131	11.8433
FBgn0010417	Taf6	0	1	-0.0848212	7.93665	8.49192
FBgn0010421	TfIIFbeta	0	1	-0.120497	9.32149	9.72797
FBgn0010422	TfIIS	0	1	-0.120648	11.4721	11.9739
FBgn0010431	mtrm	0	1	0.745927	0.0209286	0.0531178
FBgn0010433	ato	0	1	0.160964	0	0
FBgn0010435	emp	0	1	-0.0855418	18.9152	20.2324
FBgn0010438	mtSSB	0	1	-0.0465888	15.9779	17.5527
FBgn0010441	pll	0	1	-0.114087	7.69296	8.06538
FBgn0010473	tutl	0	1	-0.217548	0.0577822	0.0557286
FBgn0010520	Bka	0	1	0.0770252	6.90444	8.26451
FBgn0010549	l(2)03659	0	1	0.423998	0.24891	0.380337
FBgn0010583	dock	0	1	-0.00280163	6.60839	7.48547
FBgn0010607	l(2)05714	0	1	0.0696237	8.67918	10.337
FBgn0010611	Hmgs	0	1	-0.0077711	22.2898	25.163
FBgn0010621	CCT5	0	1	0.0467109	90.5969	106.215
FBgn0010622	DCTN3-p24	0	1	-0.0809509	25.3263	27.1742
FBgn0010638	Sec61beta	0	1	-0.041951	103.997	114.654
FBgn0010747	Srp54k	0	1	0.0281284	34.2867	39.6821
FBgn0010750	atms	0	1	0.0217708	6.68816	7.70552
FBgn0010762	simj	0	1	0.0314044	4.34912	5.04462
FBgn0010768	sqz	0	1	0.253082	0.631326	0.85458
FBgn0010770	ppan	0	1	-0.277437	5.12165	4.79117
FBgn0010803	TrpRS	0	1	-0.115861	24.2527	25.4007
FBgn0010808	Chchd3	0	1	-0.0879717	60.8792	65.0084
FBgn0010830	l(3)04053	0	1	0.00427487	6.01665	6.84826
FBgn0010894	sinu	0	1	-0.0707662	3.4198	3.69376
FBgn0010926	l(3)07882	0	1	-0.0531608	11.8216	12.9317
FBgn0011016	SsRbeta	0	1	-0.00664202	82.2263	92.899
FBgn0011020	Sas-4	0	1	-0.137117	1.21529	1.25242
FBgn0011204	cue	0	1	-0.0523405	20.651	22.6034
FBgn0011206	bol	0	1	-0.0563703	1.45758	1.59053
FBgn0011207	pelo	0	1	-0.0810405	8.81751	9.45943
FBgn0011224	heph	0	1	0.0898568	1.13516	1.37115
FBgn0011227	ox	0	1	-0.0616776	133.188	144.836
FBgn0011232	scat	0	1	-0.0357141	7.55377	8.36323
FBgn0011236	ken	0	1	-0.0588817	4.20603	4.5818
FBgn0011239	ms(2)35Ci	0	1	0.160964	0	0
FBgn0011244	Hsp60B	0	1	0.160964	0	0
FBgn0011259	Sema1a	0	1	0.211005	0.188394	0.247615
FBgn0011260	Sema2a	0	1	-0.0512757	4.52039	4.95077
FBgn0011270	Pglym87	0	1	0.160964	0	0
FBgn0011273	Acam	0	1	0.160964	0	0
FBgn0011276	HLH3B	0	1	0.160964	0.0160042	0.0203097
FBgn0011277	HLH4C	0	1	-0.839036	0.0160492	0
FBgn0011278	lbe	0	1	0.160964	0	0
FBgn0011279	Obp69a	0	1	0.00896095	0.376714	0.424942
FBgn0011280	Obp19d	0	1	-1.424	0.041515	0
FBgn0011281	Obp83a	0	1	0.160964	0	0
FBgn0011282	Obp84a	0	1	0.416221	0.839192	1.27795
FBgn0011283	Obp28a	0	1	0.160964	0	0
FBgn0011289	TfIIA-L	0	1	-0.0303346	29.7449	33.0573
FBgn0011291	Taf11	0	1	-0.163998	6.97091	7.05462
FBgn0011293	a10	0	1	0.160964	0	0
FBgn0011294	a5	0	1	0.160964	0	0
FBgn0011297	Alg3	0	1	-0.187715	9.2945	9.25895
FBgn0011300	babo	0	1	-0.0625763	12.1712	13.2277
FBgn0011327	Uch-L5	0	1	-0.120632	15.8863	16.5817
FBgn0011335	vers	0	1	-0.213431	5.27168	5.15639
FBgn0011361	ND-ACP	0	1	-0.0792361	79.2561	85.1469
FBgn0011474	PR-Set7	0	1	-0.110756	4.54567	4.7771
FBgn0011476	l(3)neo43	0	1	-0.267494	5.21232	4.9031
FBgn0011481	Ssdp	0	1	-0.0283117	10.3652	11.5358
FBgn0011555	thetaTry	0	1	0.0377871	347.525	404.924
FBgn0011559	Acp36DE	0	1	0.160964	0	0
FBgn0011569	can	0	1	0.160964	0	0
FBgn0011581	Ms	0	1	-0.839036	0.0194007	0
FBgn0011582	Dop1R1	0	1	-0.991039	0.029813	0.0159299
FBgn0011586	e(r)	0	1	0.0496092	19.3182	22.693
FBgn0011589	Elk	0	1	0.160964	0.281884	0.357719
FBgn0011596	fzo	0	1	-0.0614284	0.0573501	0.0606489
FBgn0011603	ine	0	1	0.115558	5.38928	6.62701
FBgn0011604	Iswi	0	1	-0.0959939	7.71409	8.19095
FBgn0011606	Klp3A	0	1	-0.0694657	1.05511	1.14036
FBgn0011640	lark	0	1	0.0437043	28.8386	33.739
FBgn0011642	Zyx	0	1	-0.00781108	19.585	22.1086
FBgn0011653	mas	0	1	-0.839036	0.0187482	0.00793063
FBgn0011655	Med	0	1	0.0689683	8.63447	10.2799
FBgn0011656	Mef2	0	1	-0.0878199	5.76076	6.1521
FBgn0011659	Mlh1	0	1	-0.0349562	1.37675	1.5235
FBgn0011660	Pms2	0	1	-0.423998	0.984827	0.83
FBgn0011666	msi	0	1	-0.298468	0.500801	0.461515
FBgn0011668	Mst57Da	0	1	0.160964	0	0
FBgn0011669	Mst57Db	0	1	0.160964	0	0
FBgn0011670	Mst57Dc	0	1	0.160964	0	0
FBgn0011676	Nos	0	1	-0.646391	0.11812	0.0832762
FBgn0011692	pav	0	1	-0.160964	1.27561	1.29321
FBgn0011693	Pdh	0	1	-0.308521	0.846444	0.767257
FBgn0011694	EbpII	0	1	0.160964	0	0
FBgn0011701	repo	0	1	-0.160964	0.0305127	0.029041
FBgn0011706	rpr	0	1	0.160964	0.101461	0.128756
FBgn0011710	Septin1	0	1	-0.0790108	12.8709	13.8283
FBgn0011715	Snr1	0	1	-0.0669286	11.2301	12.1658
FBgn0011722	Tig	0	1	0.227459	1.03231	1.37201
FBgn0011737	Wee1	0	1	0.156776	2.96447	3.75105
FBgn0011739	wts	0	1	0.0242712	8.40435	9.70076
FBgn0011740	alpha-Man-IIa	0	1	-0.206052	1.85025	1.81899
FBgn0011741	Arp6	0	1	-0.1575	8.80566	8.95691
FBgn0011743	Arp53D	0	1	0.160964	0	0
FBgn0011746	ana	0	1	0.160964	0.122542	0.155508
FBgn0011758	B-H1	0	1	0.160964	0	0
FBgn0011760	ctp	0	1	-0.0109763	43.612	49.126
FBgn0011761	dhd	0	1	2.16096	0	0.0911067
FBgn0011762	Prim1	0	1	-0.0703615	1.55856	1.6821
FBgn0011766	E2f1	0	1	-0.0524866	15.7615	17.2503
FBgn0011769	Fdx1	0	1	-0.0994256	10.0545	10.6459
FBgn0011770	Gip	0	1	0.0836289	41.3024	49.6767
FBgn0011785	BRWD3	0	1	0.0647939	6.94391	8.24348
FBgn0011802	Gem3	0	1	0.0490712	0.76699	0.900148
FBgn0011812	Lcp1Psi	0	1	-1.424	0.100237	0
FBgn0011818	oaf	0	1	0.0299119	5.05582	5.85805
FBgn0011828	Pxn	0	1	-0.0835535	3.44249	3.68678
FBgn0011829	Ret	0	1	0.307805	0.255898	0.360167
FBgn0011832	Ser12	0	1	0.160964	0	0
FBgn0011836	Taf2	0	1	-0.0488963	3.18184	3.49021
FBgn0011837	Tis11	0	1	-0.0163928	28.0446	31.4717
FBgn0011840	tRNA:Ala-AGC-2-3	0	1	0.160964	0	0
FBgn0011844	tRNA:Asp-GTC-1-10	0	1	0.160964	0	0
FBgn0011845	tRNA:Asp-GTC-1-11	0	1	0.160964	0	0
FBgn0011848	tRNA:Glu-TTC-1-6	0	1	0.160964	0	0
FBgn0011849	tRNA:Glu-TTC-1-5	0	1	1.16096	0	0.40281
FBgn0011850	tRNA:Glu-TTC-1-4	0	1	0.160964	0	0
FBgn0011851	tRNA:Glu-CTC-3-4	0	1	0.160964	0	0
FBgn0011852	tRNA:Glu-CTC-3-5	0	1	0.160964	0	0
FBgn0011853	tRNA:Glu-CTC-3-6	0	1	0.160964	0	0
FBgn0011854	tRNA:Glu-CTC-3-8	0	1	0.160964	0	0
FBgn0011855	tRNA:Glu-CTC-3-9	0	1	0.160964	0	0
FBgn0011858	tRNA:Phe-GAA-1-8	0	1	0.160964	0	0
FBgn0011859	tRNA:Gly-GCC-1-1	0	1	0.160964	0	0
FBgn0011860	tRNA:Gly-GCC-1-2	0	1	0.160964	0	0
FBgn0011861	tRNA:Gly-GCC-1-3	0	1	-0.839036	0.321887	0
FBgn0011862	tRNA:Gly-GCC-1-4	0	1	0.160964	0	0
FBgn0011863	tRNA:Gly-GCC-1-5	0	1	0.160964	0	0
FBgn0011864	tRNA:Gly-GCC-1-6	0	1	0.160964	0	0
FBgn0011865	tRNA:Gly-GCC-1-7	0	1	0.160964	0	0
FBgn0011866	tRNA:Gly-GCC-2-1	0	1	0.160964	0	0
FBgn0011867	tRNA:Gly-GCC-1-8	0	1	0.160964	0	0
FBgn0011868	tRNA:Gly-GCC-1-9	0	1	0.160964	0	0
FBgn0011869	tRNA:Gly-GCC-1-10	0	1	0.160964	0	0
FBgn0011870	tRNA:Gly-GCC-1-11	0	1	0.160964	0	0
FBgn0011871	tRNA:Gly-GCC-1-12	0	1	0.160964	0	0
FBgn0011872	tRNA:Gly-GCC-1-13	0	1	0.160964	0	0
FBgn0011877	tRNA:His-GTG-2-1Psi	0	1	0.160964	0	0
FBgn0011878	tRNA:His-GTG-1-4	0	1	0.160964	0	0
FBgn0011879	tRNA:Ala-TGC-2-1	0	1	0.160964	0	0
FBgn0011880	tRNA:Ile-AAT-1-1	0	1	0.160964	0	0
FBgn0011881	tRNA:Ile-AAT-1-3	0	1	0.160964	0	0
FBgn0011882	tRNA:Ile-AAT-1-4	0	1	0.160964	0	0
FBgn0011883	tRNA:Ile-AAT-1-5	0	1	0.160964	0	0
FBgn0011884	tRNA:Ile-AAT-1-6	0	1	0.160964	0	0
FBgn0011885	tRNA:Ile-AAT-1-7	0	1	0.160964	0	0
FBgn0011887	tRNA:Lys-CTT-1-4	0	1	0.160964	0	0
FBgn0011888	tRNA:Lys-CTT-1-3	0	1	0.160964	0	0
FBgn0011889	tRNA:Lys-CTT-1-2	0	1	0.160964	0	0
FBgn0011890	tRNA:Lys-CTT-1-5	0	1	0.160964	0	0
FBgn0011891	tRNA:Lys-CTT-1-1	0	1	0.160964	0	0
FBgn0011892	tRNA:Lys-CTT-1-6	0	1	0.160964	0	0
FBgn0011893	tRNA:Lys-CTT-1-7	0	1	0.160964	0	0
FBgn0011894	tRNA:Lys-CTT-1-8	0	1	0.160964	0	0
FBgn0011895	tRNA:Lys-CTT-1-9	0	1	1.16096	0	0.397292
FBgn0011896	tRNA:Lys-CTT-1-10	0	1	0.160964	0	0
FBgn0011897	tRNA:Lys-CTT-1-11	0	1	0.160964	0	0
FBgn0011902	tRNA:Lys-TTT-1-1	0	1	0.160964	0	0
FBgn0011904	tRNA:Lys-TTT-2-4	0	1	0.160964	0	0
FBgn0011905	tRNA:Lys-TTT-2-5	0	1	0.160964	0	0
FBgn0011906	tRNA:Leu-CAG-1-1	0	1	0.160964	0	0
FBgn0011909	tRNA:Leu-CAA-2-1	0	1	1.16096	0	0.349425
FBgn0011910	tRNA:Leu-CAA-1-1	0	1	0.160964	0	0
FBgn0011915	tRNA:Met-CAT-1-1	0	1	0.160964	0	0
FBgn0011916	tRNA:Met-CAT-1-2	0	1	-0.839036	0.313068	0
FBgn0011919	tRNA:Met-CAT-1-5	0	1	1.74593	0	0.794584
FBgn0011921	tRNA:iMet-CAT-2-1	0	1	0.160964	0	0
FBgn0011927	tRNA:iMet-CAT-1-4	0	1	0.160964	0	0
FBgn0011928	tRNA:iMet-CAT-1-5	0	1	0.160964	0	0
FBgn0011931	tRNA:Asn-GTT-1-6	0	1	0.160964	0	0
FBgn0011932	tRNA:Asn-GTT-1-5	0	1	0.160964	0	0
FBgn0011933	tRNA:Asn-GTT-1-4	0	1	0.160964	0	0
FBgn0011934	tRNA:Asn-GTT-1-8	0	1	0.160964	0	0
FBgn0011935	tRNA:Asn-GTT-1-7	0	1	0.160964	0	0
FBgn0011936	tRNA:Asn-GTT-1-3	0	1	0.160964	0	0
FBgn0011937	tRNA:Asn-GTT-1-2	0	1	0.160964	0	0
FBgn0011938	tRNA:Asn-GTT-1-1	0	1	0.160964	0	0
FBgn0011944	tRNA:Pro-TGG-1-1	0	1	0.160964	0	0
FBgn0011945	tRNA:Pro-TGG-1-2	0	1	0.160964	0	0
FBgn0011948	tRNA:Arg-TCG-3-1	0	1	0.160964	0	0
FBgn0011949	tRNA:Arg-TCG-3-2	0	1	0.160964	0	0
FBgn0011950	tRNA:Arg-TCG-3-3	0	1	0.160964	0	0
FBgn0011951	tRNA:Arg-TCG-3-4	0	1	0.160964	0	0
FBgn0011952	tRNA:Arg-TCG-2-1	0	1	0.160964	0	0
FBgn0011953	tRNA:Arg-TCG-1-1	0	1	0.160964	0	0
FBgn0011954	tRNA:Arg-TCG-2-2	0	1	0.160964	0	0
FBgn0011955	tRNA:Arg-ACG-1-5	0	1	0.160964	0	0
FBgn0011956	tRNA:Arg-ACG-1-3	0	1	0.160964	0	0
FBgn0011957	tRNA:Arg-ACG-1-2	0	1	0.160964	0	0
FBgn0011958	tRNA:Arg-ACG-1-1	0	1	0.160964	0	0
FBgn0011959	tRNA:Arg-ACG-1-10	0	1	0.160964	0	0
FBgn0011960	tRNA:Arg-ACG-1-9	0	1	0.160964	0	0
FBgn0011961	tRNA:Arg-ACG-1-8	0	1	0.160964	0	0
FBgn0011962	tRNA:Arg-ACG-1-7	0	1	0.160964	0	0
FBgn0011963	tRNA:Arg-ACG-1-6	0	1	0.160964	0	0
FBgn0011965	tRNA:Arg-TCG-4-1	0	1	0.160964	0	0
FBgn0011966	tRNA:Arg-TCG-2-3	0	1	0.160964	0	0
FBgn0011970	tRNA:Ser-GCT-2-1	0	1	0.160964	0	0
FBgn0011971	tRNA:Ser-GCT-2-2	0	1	0.160964	0	0
FBgn0011974	tRNA:Ser-AGA-1-1	0	1	0.160964	0	0
FBgn0011975	tRNA:Ser-CGA-1-1	0	1	0.160964	0	0
FBgn0011976	tRNA:Ser-CGA-1-2	0	1	0.160964	0	0
FBgn0011977	tRNA:Ser-CGA-1-3	0	1	0.160964	0	0
FBgn0011980	tRNA:Ser-AGA-3-1	0	1	0.160964	0	0
FBgn0011981	tRNA:Ser-AGA-3-2	0	1	0.160964	0	0
FBgn0011982	tRNA:Ser-AGA-2-1	0	1	0.160964	0	0
FBgn0011983	tRNA:Ser-AGA-2-2	0	1	0.160964	0	0
FBgn0011984	tRNA:Ser-AGA-2-4	0	1	0.160964	0	0
FBgn0011985	tRNA:Ser-AGA-2-3	0	1	-0.839036	0.278707	0
FBgn0011986	tRNA:Ser-AGA-2-5	0	1	0.160964	0	0
FBgn0011987	tRNA:SeC-TCA-1-1	0	1	-1.06143	1.57614	0.66672
FBgn0011993	tRNA:Thr-AGT-1-5	0	1	0.160964	0	0
FBgn0011994	tRNA:Thr-AGT-1-6	0	1	0.160964	0	0
FBgn0011998	tRNA:Val-CAC-2-2	0	1	0.160964	0	0
FBgn0011999	tRNA:Val-CAC-2-1	0	1	0.160964	0	0
FBgn0012000	tRNA:Val-CAC-2-3	0	1	0.160964	0	0
FBgn0012001	tRNA:Val-CAC-2-4	0	1	0.160964	0	0
FBgn0012002	tRNA:Val-CAC-1-1	0	1	0.160964	0	0
FBgn0012003	tRNA:Val-CAC-2-5	0	1	0.160964	0	0
FBgn0012004	tRNA:Val-CAC-2-6	0	1	0.160964	0	0
FBgn0012009	tRNA:Val-AAC-2-4	0	1	0.160964	0	0
FBgn0012010	tRNA:Val-AAC-2-3	0	1	1.16096	0	0.397292
FBgn0012011	tRNA:Val-AAC-1-1	0	1	0.160964	0	0
FBgn0012016	tRNA:Tyr-GTA-1-3	0	1	0.160964	0	0
FBgn0012017	tRNA:Tyr-GTA-1-2	0	1	0.160964	0	0
FBgn0012018	tRNA:Tyr-GTA-1-9	0	1	1.16096	0	0.397292
FBgn0012024	tRNA:Tyr-GTA-1-8	0	1	0.160964	0	0
FBgn0012025	tRNA:Tyr-GTA-1-7	0	1	0.160964	0	0
FBgn0012026	tRNA:Tyr-GTA-1-6	0	1	0.160964	0	0
FBgn0012027	tRNA:Tyr-GTA-1-5	0	1	0.160964	0	0
FBgn0012028	tRNA:Tyr-GTA-1-4	0	1	0.160964	0	0
FBgn0012036	Aldh	0	1	-0.0368666	107.69	119.148
FBgn0012051	CalpA	0	1	0.0321991	4.03931	4.68758
FBgn0012058	Cdc27	0	1	-0.000705381	7.36769	8.35779
FBgn0012344	Dh44	0	1	0.0614284	0.418641	0.495044
FBgn0013300	ProtA	0	1	-0.839036	0.0334612	0
FBgn0013301	ProtB	0	1	0.160964	0	0
FBgn0013303	Nca	0	1	-0.133321	8.51623	8.80715
FBgn0013308	Odc2	0	1	0.160964	0	0
FBgn0013323	Ptth	0	1	-0.160964	0.891468	0.899894
FBgn0013334	Sap47	0	1	-0.0776685	12.0108	12.9176
FBgn0013342	nSyb	0	1	0.303922	1.07198	1.50282
FBgn0013347	TfIIA-S	0	1	0.0617262	38.411	45.5012
FBgn0013348	TpnC41C	0	1	-1.83904	0.0364691	0
FBgn0013433	beat-Ia	0	1	1.16096	0	0.0101053
FBgn0013435	Cdc2rk	0	1	-0.363563	3.39796	2.99065
FBgn0013531	MED20	0	1	0.036209	3.70248	4.307
FBgn0013548	l(2)dtl	0	1	-0.0412248	2.23113	2.45968
FBgn0013563	Pex1	0	1	-0.163856	5.21978	5.28683
FBgn0013673	mt:ATPase8	0	1	0.160964	0.987518	1.25319
FBgn0013683	mt:ND4L	0	1	-0.364127	9.18872	8.07281
FBgn0013685	mt:ND6	0	1	-0.482892	1.04475	0.828638
FBgn0013687	mt:ori	0	1	-1.424	0.00991927	0
FBgn0013689	mt:tRNA:Ala-TGC	0	1	0.745927	1.0548	2.23095
FBgn0013690	mt:tRNA:Cys-GCA	0	1	0.160964	0	0
FBgn0013691	mt:tRNA:Asp-GTC	0	1	-1.424	0.682209	0
FBgn0013692	mt:tRNA:Glu-TTC	0	1	0.160964	0	0
FBgn0013693	mt:tRNA:Phe-GAA	0	1	0.160964	0	0
FBgn0013694	mt:tRNA:Gly-TCC	0	1	-0.040243	59.0688	65.1437
FBgn0013695	mt:tRNA:His-GTG	0	1	0.160964	0.346273	0.439429
FBgn0013696	mt:tRNA:Ile-GAT	0	1	0.160964	0.7032	0.892379
FBgn0013698	mt:tRNA:Leu-TAG	0	1	-0.0540103	2818.78	3081.83
FBgn0013699	mt:tRNA:Leu-TAA	0	1	-0.161363	312.684	317.268
FBgn0013700	mt:tRNA:Met-CAT	0	1	-0.839036	0.331217	0
FBgn0013701	mt:tRNA:Asn-GTT	0	1	-1.83904	1.03882	0
FBgn0013702	mt:tRNA:Pro-TGG	0	1	0.160964	0	0
FBgn0013703	mt:tRNA:Gln-TTG	0	1	1.74593	0	0.840647
FBgn0013704	mt:tRNA:Arg-TCG	0	1	-1.502	6.52971	2.30177
FBgn0013705	mt:tRNA:Ser-GCT	0	1	-1.71351	3.36088	0.853009
FBgn0013706	mt:tRNA:Ser-TGA	0	1	-0.120606	48.4782	50.5343
FBgn0013707	mt:tRNA:Thr-TGT	0	1	0.160964	0	0
FBgn0013708	mt:tRNA:Val-TAC	0	1	0.160964	0.317417	0.40281
[truncated: 22,288 more rows]
